# Supplementary material for: Regulation of microRNA during cardiomyocyte maturation in sheep
Source: BMC Genomics. 2015 Jul 22;16(1):541. doi: 10.1186/s12864-015-1693-z (PMC4509559; doi:10.1186/s12864-015-1693-z)
Supplement: Additional file 1: — Statistics for differentially expressed probes. [file 12864_2015_1693_MOESM1_ESM.xlsx]

## Sheet: 90d vs. 141d vs. 5d vs-1. 6...
Feature ID	Experiment - Cluster	ANOVA transformed values - Max fold change	ANOVA transformed values - P-value	ANOVA transformed values - FDR p-value correction	90d - Transformed means	90d - Means	141d - Transformed means	141d - Means	5d - Transformed means	5d - Means	6m - Transformed means	6m - Means
oan-miR-29a-3p_R+4	1	-44.9709	0.00122989	0.0125969	-0.191872	2.33333	5.37309	50	4.86201	29.6667	8.62865	413.333
oar-miR-29b	1	-26.6371	0.003173	0.0237178	-0.277976	2	4.77277	31.6667	1.20376	4	7.40447	180
mml-miR-1-1-5p_1ss15AG	1	-16.2795	0.0048805	0.0329804	-0.382934	1.66667	6.23395	88	1.69894	4	4.60402	26.6667
mml-miR-1-2-5p	1	-8.32145	0.00783766	0.0428032	-0.704678	1	5.86395	91.6667	2.92168	8.33333	4.2354	22.6667
bta-miR-142-3p_L+3R-6	1	-7.66803	0.005688	0.0357303	-0.704678	1	5.40349	51	-0.704678	1	3.31705	10
hsa-miR-499b-3p_R-3_1ss9TA	1	-7.01732	0.00555802	0.0350784	-0.704678	1	4.94496	31.3333	1.84349	4	2.61202	6.66667
bta-miR-101	1	-2.73083	0.000493658	0.00702674	2.58099	7.33333	7.0039	129.333	2.56475	7	5.49653	46
bta-mir-2284z-6-p3_1ss7AG	1	-2.63954	0.00240063	0.0195857	-1.85782	0.666667	4.9038	33.6667	2.2286	5	3.57124	13
mmu-miR-6412_L-1R-3_1ss15AT	1	-1.86901	0.00971922	0.0483432	4.15728	20.3333	6.91563	129.333	3.70015	13	6.15105	101
mmu-miR-6412_R-3_1ss15AT	1	-1.84982	0.00163854	0.0152248	4.44117	22	7.62153	212.667	4.12014	17.3333	6.938	168.667
mmu-miR-6412_R-2_1ss15AT	1	-1.65301	0.0009911	0.0110508	5.64287	50.6667	9.23018	630.667	5.58387	48	9.02719	781.667
bta-mir-2284z-5-p5_1ss1AG	1	-0.914746	0.00253283	0.0201721	-3.32193	0	2.9826	16.6667	1.81884	3.66667	3.03872	11
ppy-miR-499-5p_L+4	1	1.34961	0.00937979	0.047181	9.87331	1309.33	13.3251	10321	11.0803	2494.67	12.2177	5012.33
bta-miR-499_L+3R+1	1	1.37186	0.00663626	0.0386146	9.61729	1078	13.1936	9406.67	10.8534	2098.33	12.0667	4553.33
mdo-miR-499-5p_R+3	1	1.38052	0.00998223	0.049285	9.37205	961.667	12.9383	7867.33	10.6356	1786.33	11.9075	4215.33
bta-miR-499	1	1.39324	0.0122046	0.0549823	9.3788	1030	13.0669	8633.67	10.8333	2134.33	11.9499	4176.67
oan-miR-499-5p_R+3_1ss11TC	1	1.40459	0.00506603	0.0333909	9.21192	802	12.939	7857	10.5661	1718	11.9046	4130
hsa-miR-499b-5p_L-2R-1_1ss11TA	1	1.41643	0.0113493	0.052727	9.19443	906.667	13.0233	8408.33	10.6977	1993.67	11.8983	3995
hsa-miR-1	1	1.442	0.00512716	0.0336208	9.67982	1285.33	13.9583	16175	12.6529	7513.33	13.0874	9345.67
bta-miR-451_L-5R-1	1	1.49457	0.00696966	0.0400232	7.05658	164	10.5466	1543.67	9.53727	842.333	9.22693	673.667
mmu-miR-6412_L-2R-2_1ss15AT	1	1.66454	0.00128259	0.0130008	5.43155	45	8.75183	439	5.30466	39.6667	8.82984	692
mmu-miR-126a-5p_L+3	1	1.79035	0.00116695	0.0121037	6.21964	100	11.1353	2258.33	8.29793	379	9.36744	677.333
bta-miR-451_L-4R-2	1	1.91326	0.00663412	0.0386146	4.5884	24	8.77879	561	7.31841	189.667	6.81867	146.667
bta-miR-6119-5p	1	2.2097	0.000929654	0.0107231	3.78811	15.3333	8.37058	346	6.44961	99.3333	6.86921	132.333
PC-5p-9731_453	1	2.54556	0.000264753	0.00526352	2.90157	7.66667	7.38613	175	4.10572	19.3333	5.84941	63
oar-miR-10b	1	2.59927	0.00643667	0.0384476	2.62387	10	6.82015	125.667	6.45175	90.6667	6.77925	110.667
rno-miR-1-5p_L-2R+3	1	2.64933	0.00140728	0.0135464	2.47486	6.66667	6.55673	95.3333	3.20135	10.6667	5.10812	35.3333
bta-miR-195_R-2_1ss16AG	1	3.04289	0.000648224	0.00842062	2.09729	5	6.38183	84.3333	3.44708	11.3333	5.12115	40
mml-miR-1-2-5p_2ss1AT23AC	1	3.28895	0.00142289	0.0135549	1.92335	5.66667	6.32582	83.6667	2.41775	5.33333	5.11752	36.6667
ssc-miR-140-5p_L+1R-3_1ss19GA	1	3.33108	0.00175186	0.0158378	1.53253	3.66667	5.10498	34.6667	3.33155	10	3.86697	14.6667
bta-miR-29d-3p_R+2_1ss19AG	1	3.83773	0.000315619	0.00553049	2.21988	6.66667	5.78812	55.6667	5.00976	33	8.51931	376
oar-miR-29b_R-3	1	3.97733	0.00660965	0.0386146	2.0789	7	3.86978	14.6667	1.60161	5	6.37013	83.6667
oar-miR-29a_R+1_1ss10CT	1	4.29951	0.000299652	0.00544371	1.92141	5	5.3959	43.6667	3.55538	13.6667	8.26113	312.667
mmu-miR-101c	1	6.7789	2.15256e-05	0.00116852	0.94672	2	6.41772	93	2.40465	5.33333	4.53291	24
bta-miR-208b_L-1R-3	1	37.5922	0.00132253	0.0131544	0.255461	3.33333	9.60334	907	3.69114	14	6.26936	86.6667
bta-mir-3431-p3_1ss19AG	2	-1.86504	0.00604706	0.0376324	6.51641	93	4.1466	18	4.18527	19.3333	3.49397	14
oar-miR-433-3p	2	-1.84886	0.000528377	0.00721397	6.26875	84.6667	4.53703	23.3333	4.29809	19.6667	3.39061	10.6667
bta-mir-3431-p3_2ss17GC18AT	2	-1.80336	0.00440728	0.030755	7.01017	129.667	4.27778	20	4.37581	21.3333	3.88727	19.3333
bta-mir-3431-p5_1ss16TA	2	-1.75993	0.00034375	0.00560899	6.61748	98.3333	4.03165	17.3333	4.07313	17.6667	3.76009	14
bta-miR-503-5p_R+3	2	-1.7394	0.000334806	0.00553049	4.01653	16.6667	5.01217	32.6667	2.88155	7.33333	3.2122	9.33333
bta-miR-324_1ss23TA	2	-1.66871	0.000385517	0.00596617	5.89177	62.3333	6.36402	83	4.39216	22	3.81373	14.3333
bta-mir-3431-p5	2	-1.63609	0.000282556	0.00531668	7.50611	182	4.94285	32.3333	4.85419	29.6667	4.58784	25.6667
bta-miR-542-5p	2	-1.6201	0.00731649	0.0413058	5.1417	36	5.99525	64.3333	3.70055	14	4.92648	33
oar-miR-382-3p	2	-1.57367	0.000896291	0.010542	4.99625	32.6667	5.47241	44.6667	4.74694	27.3333	3.47749	11.3333
bta-mir-3431-p3	2	-1.56174	4.50474e-05	0.00173427	7.88911	237	5.39652	42.6667	5.42682	43.3333	5.0515	35
hsa-miR-181a-2-3p_1ss6TC	2	-1.52873	5.25443e-05	0.00185011	8.44067	367	6.82855	114.667	6.13009	70	5.52137	46.6667
bta-miR-3431_L-2R+1_1ss22TA	2	-1.47037	0.000132925	0.00342027	8.56021	382.667	6.94139	130.667	5.89153	59.3333	5.82182	58.3333
bta-mir-3431-p5_2ss17GT19AG	2	-1.46421	0.000160074	0.00375752	8.70629	432	6.89678	121.667	5.94608	64.6667	6.24238	76
bta-miR-3431	2	-1.44921	2.18334e-05	0.00116852	8.99723	515.333	7.46082	183	6.20836	75	6.34777	81.6667
bta-miR-3431_L-1R-3	2	-1.44281	9.33907e-06	0.000657667	9.11258	558	7.53349	190.667	6.31584	81	6.34723	81.3333
bta-miR-3431_R-2_1ss7TC	2	-1.44042	5.74964e-05	0.00192326	8.74384	440.333	7.16418	145.333	6.07034	69.3333	6.23653	76
cgr-miR-324-3p	2	-1.43941	0.000185596	0.00420893	5.99445	63.6667	4.90885	31	4.74078	26.6667	4.16452	18
bta-miR-3431_R-4	2	-1.43838	2.70498e-05	0.00124802	9.36795	664.333	7.72159	220	6.51286	93	6.67542	102.667
bta-miR-362-5p	2	-1.43387	5.22525e-05	0.00185011	7.63555	202	6.89978	120.333	6.0612	67	5.32514	41
ssc-miR-362_R-3	2	-1.42999	0.000208752	0.00457887	6.93015	123.667	6.37167	83.3333	5.71124	53.6667	4.84627	29
bta-miR-3431_R-3	2	-1.42861	2.54269e-05	0.00124802	9.06844	539.667	7.60049	203.333	6.34772	82.3333	6.51909	91.6667
bta-mir-3431-p5_2ss18GC19AT	2	-1.42357	4.6662e-05	0.00173427	8.55615	386.667	6.9571	126	6.01033	66	6.19541	73.3333
mdo-miR-181b-5p	2	-1.41063	2.88988e-05	0.00128889	9.94878	992.333	8.37592	333	7.80214	233	7.0527	135
bta-miR-181b_R-4_1ss5TC	2	-1.40784	1.92879e-06	0.00032259	10.43	1382.33	8.9231	485.333	8.14154	288	7.40852	172.333
bta-miR-3431_R-3_1ss19AG	2	-1.40131	1.85658e-06	0.00032259	9.47551	713.667	7.91018	247.333	6.76192	108.667	6.84226	114.667
hsa-miR-106b-3p	2	-1.38783	0.00286566	0.0222922	6.42463	86	5.51302	45.6667	5.26029	38.3333	4.62925	27
bta-mir-181b-2-p3_2ss19TA20GA	2	-1.37707	2.66578e-06	0.000356682	9.74603	861.333	8.36635	331.333	7.65887	205.333	7.07739	136
bta-miR-204	2	-1.37509	0.00948838	0.0475485	7.52377	210.333	5.47149	44.3333	6.03426	69.6667	5.47469	46
bta-miR-199a-5p_1ss22TC	2	-1.35538	0.00385144	0.02805	8.0975	307	9.2866	627.667	7.44358	187	6.85165	116.333
mmu-miR-199a-5p_L+3R-1	2	-1.34601	0.00278658	0.021932	8.32716	363.333	9.4527	705	7.58201	198.667	7.02276	133
PC-5p-195778_13	2	-1.33728	0.00839287	0.0443293	10.3679	1412	8.40807	397	8.84494	467	7.75299	222.667
cgr-miR-484	2	-1.33516	0.00135507	0.0132342	6.53926	94	5.49231	46.3333	4.89774	30.3333	5.33738	40.3333
bta-miR-155	2	-1.32418	0.0061239	0.0379341	7.4334	180	7.243	158.333	7.17705	151	5.61359	50
bta-miR-20b	2	-1.32378	0.00502804	0.0333909	8.20396	318.667	8.86231	474	7.21624	153	6.6947	110.667
ssc-miR-199a-5p	2	-1.30411	0.0088509	0.0450285	8.09546	315	9.12672	560.333	7.31458	167	6.99841	131
hsa-miR-1343-3p	2	-1.30235	0.00137068	0.0132896	5.46709	45	4.19787	18.3333	4.54179	23.3333	5.21374	37.6667
bta-miR-224_R-6	2	-1.30077	0.000807182	0.0100001	10.07	1128.67	9.38908	683.667	8.14886	287.333	7.74158	226.333
mdo-miR-132-3p	2	-1.29428	0.000359437	0.00572531	4.78956	27.6667	4.25418	19	4.87071	29.3333	3.76326	13.6667
eca-miR-20b_2ss10CT23GT	2	-1.29405	0.0116948	0.0538484	7.62752	230	9.02996	525	7.09519	142	6.97805	130.333
bta-miR-224	2	-1.29206	0.000790678	0.00998045	9.89785	1006.67	8.94445	509.333	7.68303	211.667	7.66052	205.667
oar-miR-106a	2	-1.29122	0.0041138	0.0293086	8.36388	357.667	9.49026	733.333	7.63191	208.667	7.34982	166
bta-mir-99b-p5	2	-1.29116	1.75012e-06	0.00032259	10.1056	1105	8.98346	506.667	8.70764	419.333	7.82678	229.667
bta-miR-99b_R+1_1ss6GA	2	-1.29109	2.55609e-05	0.00124802	9.87595	942.667	8.59529	387.333	8.41161	342	7.64932	206
oar-miR-17-5p	2	-1.28364	0.00283051	0.0221475	8.23061	321	9.30971	643	7.58603	198	7.25257	156.667
bta-miR-93	2	-1.28044	0.00222653	0.018537	7.93307	259.667	7.60783	195	6.77248	110.333	6.19556	74.6667
mmu-mir-466i-p5_1ss3TA	2	-1.2734	0.00725752	0.0411464	10.372	1393	8.50061	403.667	9.45389	724.667	8.14507	289.333
bta-miR-504	2	-1.26407	0.00799789	0.0433246	7.60168	197.333	6.37576	83.3333	6.01367	64.6667	6.33551	87.6667
bta-miR-484_R-3	2	-1.24141	0.0119959	0.0546843	6.51977	93.3333	5.25189	39	5.45865	44.6667	5.72019	53.6667
bta-miR-99b_L-4	2	-1.23865	0.00182935	0.0162097	9.45084	712	8.36722	334	8.45814	353	7.62998	208
bta-miR-92a	2	-1.23664	0.000466031	0.00670483	11.8529	3732	10.7007	1675.67	10.0015	1046.33	9.58473	810.667
cgr-miR-505-3p	2	-1.23549	0.0001552	0.00375752	6.57833	96	5.66108	50.6667	5.32448	40.3333	5.41124	42.6667
oan-miR-92b_1ss7AT	2	-1.22442	6.58823e-05	0.00205001	10.8242	1815.33	9.68809	832.667	8.94066	493.667	8.84028	472.667
bta-miR-455-3p	2	-1.21826	0.000894158	0.010542	8.67184	410.333	7.40373	172.333	7.13758	141.667	7.11824	143.333
bta-miR-181c	2	-1.21128	8.46339e-06	0.000629112	11.6448	3234.33	10.4278	1381.67	9.75826	873	9.61362	788.333
bta-miR-30f_R-3_2ss5AC21AC	2	-1.20792	0.0107142	0.0513823	9.3515	676.667	7.85219	237.333	7.74182	226.333	8.1594	291.333
hsa-miR-92b-3p_R+2_1ss10CT	2	-1.20436	0.000224884	0.00477611	10.9215	2000	9.75844	869	9.2836	634	9.0683	538.333
ptr-miR-92_R+2_2ss21GT22TG	2	-1.20247	8.93019e-05	0.00243849	11.21	2432.33	10.1437	1134.67	9.48751	725.667	9.3225	643
cgr-miR-25-3p	2	-1.19421	0.000146583	0.003632	10.9114	1962	10.4296	1381.33	9.53418	743.667	9.13694	575
mdo-miR-181a-5p_R+4	2	-1.19375	0.000580756	0.00784901	12.1908	4836.33	11.0799	2205.67	10.4194	1389.67	10.2122	1200.33
sha-miR-92a_L+3R+4	2	-1.19333	1.94209e-05	0.00113509	11.8631	3771.67	10.7988	1796.33	10.1326	1130.33	9.94115	985.667
eca-miR-342-3p	2	-1.19282	0.0085109	0.0444587	11.9027	3901.33	10.4234	1504.33	10.5151	1496	9.97858	1031.33
bta-miR-2478_L+3	2	-1.19164	0.000511315	0.00713451	9.7788	889.667	9.72133	850	8.20619	301.667	9.75579	880
oar-miR-25_L-3	2	-1.18808	0.000126057	0.00330714	10.7481	1766	10.0059	1036.33	9.39034	671.667	9.04654	529.667
mmu-miR-3968_L-2_1ss14AT	2	-1.18778	0.00191119	0.0168235	8.6605	414	8.53268	371.333	7.29136	158.667	8.27933	315.667
oar-miR-181a	2	-1.18653	0.000301072	0.00544371	12.6004	6475	11.287	2508.67	10.887	1905.67	10.6195	1593
bta-mir-2478-p5_1ss2TC	2	-1.18211	0.00204927	0.0177328	8.86999	477.333	8.79441	447	7.50352	186.667	8.75727	436.667
ppy-miR-320b_1ss20CA	2	-1.17854	0.00101229	0.0111196	9.39714	678	8.31352	324.333	7.97351	255.333	8.42873	345.333
oar-miR-25	2	-1.17715	1.72611e-06	0.00032259	11.8319	3649.67	10.8223	1821.33	10.1787	1166.33	10.0513	1061.67
ssc-miR-342	2	-1.16909	4.14029e-06	0.000395693	12.6104	6299	11.5855	3082.33	11.3768	2664	10.7865	1772.33
hsa-miR-320d	2	-1.16902	0.000418099	0.00628559	9.23292	605	8.05548	270	7.89801	239.333	8.34007	326.667
PC-3p-8998_497	2	-1.16897	3.40721e-05	0.00142464	9.6277	793.333	9.74937	863.333	8.34015	326	9.64246	806
hsa-miR-16-5p	2	-1.16648	0.00639086	0.0383452	12.3696	5367.33	12.0452	4322.67	11.7639	3504	10.6042	1688.33
hsa-miR-320c_R+1_1ss20TA	2	-1.16142	0.000140863	0.00355612	9.42445	690	8.19626	295.333	8.11457	278.333	8.47625	359
hsa-miR-320c	2	-1.15552	0.000184095	0.00420893	9.32247	642.333	8.27856	312.333	8.06776	269.333	8.42259	346
hsa-miR-320c_L-1R+1_1ss20TA	2	-1.15294	0.000286099	0.00531668	9.3581	658.667	8.26763	311	8.1167	279.333	8.3605	330.667
hsa-miR-320e	2	-1.15156	0.00105609	0.0113641	8.9784	506	7.82513	230.667	7.79671	224	8.12205	280.667
bta-miR-423-5p	2	-1.14859	0.00872818	0.0445737	9.85326	963.333	8.81547	458.667	8.85165	462.667	8.57858	387.667
hsa-mir-320d-2-p3_1ss1AG	2	-1.14577	0.000333806	0.00553049	9.22048	598	8.17031	290	8.0474	265.667	8.35768	331.333
bta-miR-320a	2	-1.14358	0.000106036	0.00283753	9.71108	844	8.58079	386.667	8.49184	360.333	8.60512	390.333
hsa-miR-320b	2	-1.13778	0.00541723	0.0344149	9.51201	744	8.49924	372.667	8.36016	329.333	8.56472	380.667
bta-miR-140	2	-1.129	0.00623074	0.0379926	10.8495	1852.67	10.2471	1220.67	10.3399	1337.67	9.60976	791.667
bta-miR-125a	2	-1.11303	0.00111615	0.011836	12.995	8270.67	11.9257	3979.33	11.6754	3271.67	11.7653	3521.67
bta-miR-16a_R+2_1ss21TA	2	-1.11185	0.00497711	0.0333712	13.5695	12158.3	13.0363	8457	13.1115	8880	12.2044	4960.67
ssc-miR-574_1ss19CT	2	-1.11024	0.0117114	0.0538484	8.72945	427.667	7.86265	233.333	8.18881	293.333	8.15465	290.333
cgr-miR-125a-5p_L+4R-2	2	-1.10788	0.00252842	0.0201721	13.1011	8965.67	12.1059	4511	11.8921	3808	11.8254	3674.33
oar-miR-16b	2	-1.10681	0.00855835	0.0444587	13.3588	10514.7	12.8578	7481.33	13.0879	8716	12.0697	4554.67
ssc-miR-125a_L+4R-1	2	-1.09858	0.00254973	0.0201866	13.0675	8824.67	12.1226	4495.33	11.9421	3940.33	11.8949	3854.67
bta-miR-2478	2	1.17416	0.000201954	0.00450358	9.71703	851	9.68513	823.333	8.30547	320.333	9.75192	874
mmu-miR-2137_L-1R-1_1ss16AG	3	1.17652	0.00823373	0.0440669	6.75103	110	6.56327	96	7.72183	216	6.61874	99
cgr-mir-1285-p5_1ss17GA	3	1.19598	0.00113229	0.011836	8.93676	494	8.10182	280.667	9.68964	835.667	8.8468	465
rno-mir-6323-p5_1ss3CG	3	1.22137	0.000610916	0.00801378	5.9632	62.3333	5.91385	62.3333	7.22301	150	6.8759	118
PC-5p-51320_64	3	1.23863	0.00212579	0.018002	14.7178	29206.3	12.2217	5516.67	15.1382	36730.3	13.7781	14083.3
hsa-miR-1973	3	1.24776	0.00531607	0.0341942	10.2411	1231.33	9.13442	650	11.3976	2789.67	11.3622	2734.67
hsa-mir-1973-p3_1ss2CT	3	1.25492	0.0076105	0.0420155	8.96576	502.667	8.30534	382.667	10.4225	1414.33	10.4064	1419
hsa-miR-4792_1ss9GT	3	1.2623	0.00205425	0.0177328	5.58713	48	5.2746	40.3333	6.65812	101.333	6.15723	72
hsa-mir-4485-p5_1ss8CT	3	1.30853	0.0106187	0.0512918	5.80098	56	5.34777	41	6.99771	133.333	6.62952	107
PC-5p-13703_301	3	1.30931	0.000216446	0.00467104	9.91155	1003.67	9.31722	662.667	12.1991	4847.67	11.9574	4184
bta-mir-940-p5_1ss6TA	3	1.33363	0.00211794	0.018002	4.12651	17.6667	3.78225	13.6667	5.04414	33.3333	4.04551	16.6667
hsa-miR-4448_R-3_1ss6CG	3	1.33759	0.00651299	0.0386146	10.6932	1702	9.69762	1029.33	12.9714	8304.67	11.6275	3694.33
hsa-mir-4485-p5_1ss9CT	3	1.33929	0.00967961	0.0483258	5.65853	51	5.22806	38	7.00186	134	6.61053	106.333
hsa-miR-4448_R-1_1ss6CG	3	1.34067	0.0110086	0.0518647	9.95178	991.667	9.02449	690.667	12.0988	4612.33	10.7512	1946
hsa-miR-4448_1ss6CG	3	1.3474	0.0113019	0.052727	10.2569	1259	9.2846	819.667	12.5101	6089.33	11.1374	2647
PC-5p-157221_17	3	1.36878	0.00123333	0.0125969	10.2499	1413.33	9.23943	627	12.6467	6592.67	11.504	3096
ssc-miR-671-5p_1ss24GA	3	1.38931	0.0105252	0.0512918	4.69015	26.3333	4.37448	21.6667	6.07753	69	4.68599	27
bta-mir-2487-p5_1ss16CT	3	1.44429	0.00525765	0.0341492	8.75187	492.333	7.43242	178.333	10.7346	1745.67	8.95138	589.333
PC-3p-62940_51	3	1.45001	0.00463921	0.0319962	12.7622	9278	9.83071	1112.67	14.2546	20107.7	11.8646	3887.33
bta-miR-1835_L-6R+1_1ss8TC	3	1.46796	0.0115723	0.0535772	7.0084	152	6.33465	97	9.29899	633.667	6.97771	133
hsa-mir-4419a-p5_1ss21GC	3	1.47143	0.00180618	0.0161809	5.96678	65	4.96147	31.3333	7.30044	161.667	5.57035	50.6667
PC-5p-162961_16	3	1.48115	0.0038524	0.02805	3.87501	14.6667	3.8283	14.3333	5.67029	55	4.17964	18.6667
bta-mir-1246-p5_1ss9AG	3	1.53832	0.0118182	0.0541531	5.86602	66	5.38593	42.6667	8.28527	379.333	5.99919	67.6667
hsa-mir-218-1-p5_1ss11TG	3	1.55508	0.000349811	0.00563912	5.47401	44.6667	3.76776	14	5.85918	58	4.62022	25.3333
PC-5p-51939_63	3	1.66114	0.000326373	0.00553049	5.30064	43	4.47082	22.6667	7.42665	180	7.28761	160
bta-miR-122	3	1.9617	0.0120827	0.0547634	2.89799	8	2.74712	7.33333	5.38903	49.3333	3.2122	9.33333
rno-mir-466b-2-p3_1ss2CT	3	2.01555	0.0121151	0.0547634	3.9201	17	2.52271	5.66667	5.08464	39	3.67294	13
hsa-mir-378f-p5_2ss16AC17GT	3	3.43295	0.0108859	0.051582	4.20214	36.3333	1.93105	5	6.62918	103	6.09864	73.6667
hsa-mir-4426-p3_1ss19TC	3	3.4462	0.00843498	0.0443293	4.36587	30.6667	1.44498	2.66667	4.97967	33.6667	4.41521	21.3333
bta-miR-145	4	1.03869	0.0107642	0.0514373	11.7884	3539.33	11.5174	2942	11.405	2713.33	11.8463	3707
bta-miR-133b	4	1.04645	0.00857275	0.0444587	13.3517	10521.3	13.2802	10045.7	13.7536	13816.7	13.8971	15332.3
bta-miR-378_R-1_1ss21GC	4	1.05241	0.00411809	0.0293086	10.1979	1181	10.5783	1532.67	10.7323	1702.33	10.612	1567
ppy-miR-133a_L+4_1ss6TG	4	1.05381	0.00389752	0.0281886	13.1752	9405.67	13.3141	10205.3	13.7946	14227.7	13.8842	15156
bta-miR-378c_R-1_1ss6AG	4	1.06142	0.000455855	0.00665955	9.85546	930.333	10.1712	1154	10.4608	1411.67	10.409	1360
bta-miR-378c_1ss10GA	4	1.06334	0.0062977	0.0381281	9.70065	841.333	10.0846	1088.33	10.3151	1274.67	10.1653	1149
bta-miR-378c_R+1_2ss11GC21TC	4	1.06337	0.0075008	0.0418169	9.30778	637.333	9.64817	804.333	9.89764	954.667	9.72104	848
rno-miR-378b_L-3R+1	4	1.06455	0.0041682	0.0293529	10.5372	1493.33	10.989	2035.33	11.2174	2384.67	10.9535	1997.33
hsa-miR-378c_R-3	4	1.06828	0.0108272	0.0515545	10.022	1052.67	10.4378	1394.33	10.7063	1676	10.5094	1458.67
bta-miR-378_L-3R+2	4	1.07097	0.00812025	0.0436341	11.0646	2144.67	11.3733	2692	11.8499	3700.67	11.5456	3010.33
oar-miR-133	4	1.07605	0.00844841	0.0443293	12.4181	5686	12.6893	6629.33	13.1508	9102.33	13.3625	10561.3
bta-miR-378_R+1_1ss6AG	4	1.07805	0.00304547	0.0230217	9.83372	918.667	10.2404	1209.67	10.6012	1553.67	10.289	1263
mmu-miR-378c_L+3R-2	4	1.08429	0.00620578	0.0379926	9.75688	886.333	10.4169	1369.33	10.5793	1532	10.3416	1298.67
mml-miR-378d_R-1_1ss18AG	4	1.08916	0.00762349	0.0420155	9.26192	617.667	9.42059	690.333	10.0877	1092.67	9.80503	907.333
bta-miR-378_R+2_1ss16AC	4	1.10041	0.0103449	0.0508876	9.09837	565.667	9.52371	738.333	10.012	1033.33	9.73907	856.333
cfa-miR-24_L+3R-1	4	1.10618	0.00223054	0.018537	11.5578	3113.67	12.4712	5685.33	12.3069	5102	12.785	7064.33
mml-miR-378d_L-1R-1_1ss19AG	4	1.1108	0.00025839	0.00526352	8.93401	490.667	9.20434	594	9.92385	972.667	9.66093	813
ppy-miR-133a_L+1R-1_1ss4GT	4	1.11615	0.00871241	0.0445737	11.6685	3461.67	12.3523	5274.67	12.6174	6332.33	13.0238	8347
bta-miR-24-3p	4	1.11756	0.00112534	0.011836	11.3428	2661	12.2061	4737.33	12.1913	4720.33	12.6762	6550.67
hsa-miR-378d_R-1_1ss14TC	4	1.11877	0.000898742	0.010542	8.72018	428	9.14449	568	9.75586	866	9.44624	698.667
hsa-mir-7641-1-p5_1ss15AG	4	1.12173	0.00681809	0.0393216	12.9689	8205.67	14.0857	18041	13.5939	12471	14.5476	24786.3
mmu-miR-378d_2ss5GT22TA	4	1.12253	0.00398011	0.0286311	9.31196	646.333	10.2071	1201.33	10.4529	1405	10.1504	1149.67
oan-miR-133b-3p_R-1_1ss18AG	4	1.12394	0.00487172	0.0329804	11.3604	2809.33	12.0363	4205	12.3222	5126.67	12.7684	6986.33
hsa-miR-378f_1ss20GT	4	1.12504	0.00979723	0.0485507	8.54533	389	8.97099	506.333	9.61387	784	9.35847	656.667
hsa-miR-378i_3ss9AT18AC21GA	4	1.13915	0.00908804	0.0460598	9.11891	588	9.86371	942.667	10.3878	1340.67	10.0797	1083.33
mml-miR-378d_L-1R-1_1ss19AT	4	1.14853	0.00095748	0.0108568	8.0819	276.667	8.33476	325.333	9.28228	624	8.93107	489.667
ppy-miR-378d_R+4_1ss8TC	4	1.15051	0.00662469	0.0386146	8.49656	369	9.33019	661.333	9.77538	879.667	9.44081	705
hsa-mir-7641-1-p3	4	1.15404	0.00712405	0.0406416	11.2764	2538.33	12.5075	6089.33	11.3889	2802.33	13.0134	8698.67
hsa-mir-7641-1-p5_1ss16AG	4	1.15817	0.001814	0.0161809	12.491	5876.33	13.9581	16680.3	13.5302	11963	14.4667	23274.7
mml-miR-378d_R-1_1ss8TC	4	1.16736	0.00505865	0.0333909	8.4505	358.333	9.32166	658.333	9.86477	933.333	9.44348	708.667
hsa-mir-7641-1-p3_1ss20AG	4	1.1736	0.0010139	0.0111196	11.7648	3584	13.4458	11493.7	12.6367	6482.33	13.8071	14649.7
bta-miR-27b	4	1.17656	0.00624692	0.0379926	9.74775	893.667	11.4688	2841	10.6276	1678	11.0997	2222.33
hsa-mir-7641-1-p5_1ss17AG	4	1.1787	0.00105324	0.0113641	12.1359	4606	13.8127	14918.7	13.2433	9870.67	14.3046	20899
oan-miR-133c	4	1.17913	0.00749736	0.0418169	10.3	1368.67	11.2592	2579.67	11.5194	2949.67	12.1451	4534.33
hsa-miR-1260b_L-1R-1_1ss9AG	4	1.18352	0.011096	0.052093	8.10518	285.333	7.86599	234	7.48919	181.333	8.8636	482.333
hsa-mir-7641-1-p3_1ss18AG	4	1.18706	0.000860378	0.010371	12.0526	4320.67	13.8263	15079.3	13.2083	9704	14.3072	20937
hsa-mir-7641-1-p3_2ss6TC26AG	4	1.18805	0.00106167	0.0113641	11.3812	2783.33	13.1161	9176.33	12.19	4751.67	13.5215	11944
hsa-mir-7641-1-p5_2ss25AG28TA	4	1.19382	0.00085418	0.010371	11.4663	2933.33	13.2713	10221.7	12.2073	4818.33	13.6888	13579.7
cgr-miR-1260_1ss3CG	4	1.20103	0.00746472	0.0418169	6.99135	128.667	6.8462	118.333	6.31992	80.6667	7.5904	195
bta-miR-185_L-1_1ss2GA	4	1.20284	0.00542716	0.0344149	6.5979	97	7.93623	245	7.8287	232	7.65047	211
hsa-mir-7641-1-p3_1ss16AG	4	1.20967	0.00142843	0.0135549	11.7803	3748	13.7694	14515	13.2072	9642.67	14.2503	20047.7
PC-3p-29784_121	4	1.21226	0.00414275	0.0293281	10.6358	1723.67	11.3896	2811	12.1808	4738.33	12.8934	7887
bta-miR-708	4	1.22429	0.0038574	0.02805	6.12743	70.6667	7.50178	181.667	6.51262	93	6.82518	116.333
bta-miR-30b-3p	4	1.2485	0.00302324	0.0229835	5.17793	36.6667	5.04075	33	5.92704	62.6667	6.29337	79
hsa-miR-7977_L-1_1ss12CT	4	1.24987	0.000332704	0.00553049	8.18532	301.333	8.94046	500	7.75537	219	9.69324	828
bta-miR-708_R-1_1ss4GA	4	1.26697	0.0120158	0.0546843	5.80007	58.6667	7.34853	164.667	6.42551	87.6667	6.71448	108
hsa-mir-5100-p5_1ss18TC	4	1.27097	7.02758e-05	0.00213702	6.60633	97.3333	6.96459	126	6.06497	67	7.7084	212.333
hsa-miR-5100_L-4_1ss22TC	4	1.28592	0.000250907	0.00524552	6.59483	98	6.937	123.333	6.05636	66.6667	7.78801	225
bta-mir-708-p5	4	1.28645	0.0109101	0.051582	5.72191	54.6667	7.36093	165.333	6.25634	79.3333	6.61166	101.333
hsa-miR-4454_L+1_1ss3GT	4	1.28818	0.000456696	0.00665955	7.63639	201.333	9.09556	556	8.26514	309	9.83702	964.667
bta-miR-486	4	1.29399	4.99642e-06	0.000417825	9.28168	622.667	10.4138	1370.67	10.9461	1974.67	12.0104	4243.33
bta-miR-708_1ss21GA	4	1.29475	0.00365723	0.0270352	5.10075	34.3333	6.6042	97.3333	5.70099	53	6.10661	72
bta-miR-378b_R+5_1ss4TG	4	1.29703	0.00763062	0.0420155	8.76301	452.667	10.0123	1334.67	11.3659	2643.67	11.0245	2125
bta-miR-708_R+1_1ss22GT	4	1.29806	0.00059175	0.00791761	5.46536	44.3333	7.09435	138	6.11537	70.3333	6.43353	87.6667
hsa-miR-4454_1ss2GT	4	1.29914	0.000798644	0.00998678	7.60962	204	9.12081	559.667	8.31191	319.667	9.88594	996
hsa-miR-4454	4	1.30718	0.0015249	0.0143684	7.36935	169	8.57983	401.667	8.12377	280.667	9.6331	828.667
hsa-miR-5100_L-4R-1_1ss5GT	4	1.30723	0.000285244	0.00531668	6.52277	94	7.18381	146.667	6.12272	69.6667	8.00383	263
ssc-miR-30c-1-3p	4	1.3122	0.00130646	0.0131432	5.18728	36.6667	5.36148	43	6.21227	74.3333	6.80673	113
mmu-miR-5100	4	1.31855	0.00296809	0.0228236	6.04828	67	6.5609	98.6667	5.6632	50.6667	7.46721	183.667
oar-miR-150	4	1.32889	0.000310428	0.00553049	6.16067	73.3333	6.91272	122	6.25708	79.3333	8.18685	291.333
bta-miR-150	4	1.34172	0.000377583	0.00594361	6.19447	74	7.21057	153.333	6.0489	68.6667	8.11593	277.333
mmu-miR-5100_L+2R+1_1ss22CT	4	1.34459	0.000267503	0.00526352	6.79423	115.667	8.33063	323	6.55764	94.6667	8.81737	475.333
bta-miR-708_R-4	4	1.35069	0.00330694	0.0245816	5.3034	40.3333	7.16325	144	6.18984	74.6667	6.41632	89.3333
hsa-mir-5100-p5_1ss17TC	4	1.35763	0.000859871	0.010371	6.1844	74	6.82853	113.667	5.69778	53	7.73547	223.333
PC-5p-105598_28	4	1.35796	7.53783e-05	0.00224125	8.25025	309.667	8.79162	451	10.7655	1826.33	11.2035	2459.67
PC-3p-25371_145	4	1.36	0.0104163	0.0510513	5.79332	60.6667	6.17981	75.3333	7.16369	150.333	7.87893	242.333
hsa-mir-4454-p5_1ss1GA	4	1.36029	0.00207124	0.0177649	6.62697	99.3333	8.42837	387.333	7.34219	162.667	9.01461	546
mmu-mir-5100-p3_1ss4AT	4	1.36047	0.000275243	0.00531668	6.22954	75.3333	6.58754	96.6667	5.60052	48.6667	7.61935	204.667
oar-miR-150_L-3_1ss22GT	4	1.36188	0.000943345	0.010788	6.21513	79.3333	7.10609	141.333	6.09187	69.6667	8.29637	314.333
oan-miR-1386_L-1_1ss18AT	4	1.37022	0.00574874	0.0359431	5.58606	50.3333	5.94689	64.6667	6.99103	136	7.65411	204.333
bta-miR-708_1ss20TC	4	1.39307	0.00529091	0.0341942	4.98872	34	6.94962	124.667	6.02103	66	6.31248	81.6667
mmu-mir-6240-p3_1ss19GC	4	1.42277	0.0106025	0.0512918	5.04969	33.6667	5.60557	54	6.77756	116.333	7.18453	155.667
bta-miR-345-5p	4	1.42357	0.00788036	0.0428615	3.88122	16	5.31157	40	5.52519	46.6667	5.19116	36.6667
hsa-mir-4454-p3_1ss3GA	4	1.43598	0.00248002	0.0201107	5.53013	48	6.69896	105.333	6.1371	72	7.94114	269
bta-miR-193b	4	1.45746	3.32636e-06	0.000364285	6.65903	101	6.28546	78.6667	6.16273	71.6667	8.98192	521.333
mdo-miR-22-3p_1ss2AG	4	1.45759	0.000159512	0.00375752	7.14191	150	8.84199	462.667	9.18294	607	10.41	1377
oar-miR-22-3p	4	1.45887	6.56183e-05	0.00205001	7.16165	149.667	8.99847	512.667	9.33149	675	10.4479	1411
oan-miR-1386	4	1.47588	0.00133823	0.0131658	5.40126	47.6667	6.25871	77.3333	6.9075	121.333	7.97163	253.667
PC-5p-53292_62	4	1.5186	0.00473417	0.0324837	6.13323	73.3333	6.49984	119.333	8.26967	309.333	9.31392	679.333
PC-3p-27869_130	4	1.52922	0.000602728	0.00798465	6.26649	88	7.47726	189.667	9.03748	537	9.58285	788
oan-miR-1386_1ss11GT	4	1.65168	0.0106605	0.0513082	2.93948	8.33333	3.32289	10	3.66197	12.6667	4.85506	30.3333
ppy-miR-378d_R+4_1ss18AC	4	1.72623	0.00805272	0.0434457	4.94337	42.6667	6.57592	107.667	8.53338	376	8.02748	267.667
bta-mir-2285m-3-p5_2ss1AG21TC	4	1.74949	0.00638115	0.0383452	3.04937	8.66667	4.88237	30.3333	4.60097	24.6667	5.33485	45
hsa-miR-193a-3p_1ss22TA	4	1.75015	0.00171791	0.0156365	3.22608	9.66667	5.41514	42.6667	4.37744	22.3333	5.64613	52.3333
hsa-miR-486-5p_L-7R+1	4	1.85684	0.000387935	0.00596617	5.18307	42.6667	7.31177	177.333	8.77107	444.333	9.62415	816.333
oan-miR-22-5p_1ss15AG	4	1.85769	4.58855e-05	0.00173427	4.27665	20.3333	6.15424	71.3333	6.46689	90.6667	7.94469	254.333
bta-mir-2285m-3-p5	4	1.8635	0.00454094	0.0314807	3.00295	8.33333	4.69853	26.6667	4.41189	22.3333	5.59601	53
bta-miR-497	4	2.07628	0.00935186	0.047181	2.37746	6.66667	4.71367	27.3333	4.22685	18.6667	4.93628	30.6667
bta-mir-2285k-3-p5_1ss12TA	4	2.08086	0.0077941	0.0427398	2.56375	6	5.33481	43.6667	3.47036	12.6667	4.2918	20.6667
oar-miR-29a	4	2.34004	8.299e-05	0.00239856	3.60704	12.3333	5.45856	46.3333	5.76465	61.3333	8.44063	355
bta-miR-34a	4	2.76399	0.00870002	0.0445737	2.07293	6	5.14608	37.3333	5.01805	33.6667	5.72957	56.6667
oar-miR-543-3p	5	-5.13561	0.000524611	0.00721397	5.55248	58.3333	4.7978	28.6667	4.75193	27	1.08117	2.33333
oar-miR-3959-3p	5	-3.63376	0.00498822	0.0333712	3.53478	12.6667	4.88827	30.3333	3.8408	14.3333	1.34524	3.33333
oar-miR-3958-3p	5	-3.10125	0.00295669	0.0228236	7.23812	163	6.56304	95	6.01211	66.6667	2.33394	8.66667
bta-miR-154b	5	-2.80398	1.30868e-05	0.000875507	6.74258	110.333	5.44499	44.6667	5.10534	35.6667	2.40465	5.33333
oar-miR-154b-5p_R-6	5	-2.44047	0.00201235	0.0175982	6.62165	103.667	5.15182	36	5.22546	37.3333	2.71327	8.33333
oar-miR-493-5p	5	-2.35185	5.46182e-05	0.00187383	8.48664	364	7.46225	178.667	7.00204	129.667	3.60849	14.3333
oar-miR-432	5	-2.18917	7.18231e-06	0.00056529	9.77402	878.333	8.0396	274.333	7.77853	226.333	4.46472	23.6667
oar-miR-485-3p	5	-2.17263	0.000457907	0.00665955	6.59397	97	4.59871	25.6667	4.83077	29	3.03502	9
oar-miR-380-3p	5	-2.09145	3.53939e-06	0.000364285	9.10439	551.667	7.72148	211	7.36328	165.667	4.35315	22.3333
cgr-miR-324-5p	5	-2.07178	0.00231004	0.0190792	5.36375	41.6667	6.18728	75	4.41568	23	2.98646	9.33333
oar-miR-154b-5p_R-2_1ss19AT	5	-2.05364	2.63696e-05	0.00124802	6.82008	118.667	5.0623	34	5.25377	38.3333	3.32097	10
oar-miR-154a-3p	5	-2.02777	0.000324185	0.00553049	5.86267	67.3333	5.48813	45	5.54957	47.3333	2.89119	7.33333
bta-mir-324-p5	5	-1.99429	0.00515117	0.0336208	4.18197	18.3333	5.18274	36.3333	3.84899	15.6667	2.59879	6.66667
oar-miR-379-3p	5	-1.97522	0.00132724	0.0131544	6.94137	125.333	6.63057	100.667	6.08895	69.3333	3.51422	14
oar-miR-382-5p	5	-1.94558	5.96461e-05	0.0019465	6.45356	90.6667	5.34233	41.3333	5.23443	38.3333	3.31705	10
oar-miR-411b-3p_1ss6CA	5	-1.83541	0.00041766	0.00628559	5.91998	66.6667	5.62412	49.6667	5.39923	42.6667	3.22543	9.33333
oar-miR-409-3p	5	-1.79946	0.000984841	0.0110508	7.87378	247.333	6.66277	110.667	6.70036	108	4.37563	22.6667
oar-miR-411a-3p	5	-1.79735	1.84292e-06	0.00032259	9.08875	563.333	8.09119	276.667	7.8108	226.667	5.05676	33.3333
rno-miR-379-5p_R+3	5	-1.7348	0.000906076	0.010542	7.00411	137.333	7.8231	233	6.55244	99	4.5095	24.3333
oar-miR-487b-3p	5	-1.72141	4.5025e-05	0.00173427	8.7805	453.667	8.37023	359	7.43828	177.333	5.10075	34.3333
oar-miR-329a-3p	5	-1.61834	5.43692e-07	0.00032259	8.40008	341.667	7.34418	163.667	7.02468	130.333	5.19054	36.6667
oar-miR-329b-3p	5	-1.60533	9.09816e-07	0.00032259	8.58966	387.667	7.47155	178.667	7.16105	144.667	5.35071	41
oar-miR-379-5p	5	-1.55449	0.00251356	0.0201721	6.9717	132	7.85598	235.667	6.86758	125	5.05374	35.6667
oar-miR-329a-3p_R-4	5	-1.54507	3.38939e-06	0.000364285	8.50337	363.667	7.48012	181.667	7.223	150	5.50354	46
bta-miR-15b	5	-1.49995	4.60509e-06	0.000410774	12.0791	4462.67	10.0994	1101	10.3251	1302.67	8.05299	272
oar-miR-127	5	-1.49258	1.9512e-05	0.00113509	10.5196	1483.67	9.29971	644	9.03514	527	7.04796	138.667
oan-mir-15b-p3_1ss19TA	5	-1.49229	6.25837e-07	0.00032259	12.1683	4623.67	10.0118	1034.33	10.3279	1309.33	8.15412	290.333
oan-miR-15b-5p_2ss20GT21CT	5	-1.47164	2.42458e-06	0.000356682	12.2064	4844	10.2798	1244	10.4422	1405	8.29441	321.333
bta-miR-130a	5	-1.41801	0.000263951	0.00526352	10.0837	1153.33	10.4071	1364.33	8.7937	466	7.3392	169.333
bta-miR-214	5	-1.39819	1.69631e-05	0.00108079	12.8189	7475	10.8885	1987.67	10.9627	2012.33	9.16815	575.667
oar-mir-376d-p3_1ss6AG	5	2.20355	0.00166647	0.0153775	1.99441	5.33333	4.77903	30.3333	2.33164	5	-2.16878	0.333333
bta-miR-410	5	10.6909	0.00160536	0.0150208	5.53132	46.3333	4.56885	23.6667	4.65819	25.6667	-0.517385	1.33333
ssc-miR-542-3p	6	-4.376	0.000674875	0.00868252	2.56475	7	6.01009	65	1.37342	3	2.85143	7.33333
bta-mir-2284f-p3_1ss6CA	6	-3.18493	0.00868358	0.0445737	2.91345	9	6.38938	108.333	2.00613	4	3.49914	15.3333
bta-mir-2284f-p3_2ss5CA22CT	6	-3.16144	0.00713811	0.0406416	2.32435	7.66667	7.09957	174	2.24567	5.66667	4.2236	22
mmu-miR-322-5p	6	-2.46923	0.000511893	0.00713451	4.93989	41	9.17535	652.333	4.80687	28.3333	3.71587	15
oar-miR-376c-3p_R-3	6	-2.30205	8.60469e-05	0.00239856	3.86435	15	6.61647	103.333	4.28437	20.3333	2.87416	7.33333
oar-miR-369-3p	6	-2.08657	0.0047738	0.0325885	4.1544	25.6667	7.65192	214.667	4.54684	25	3.66723	13.3333
oar-miR-376d	6	-1.99035	0.0113148	0.052727	6.91619	181	9.04761	568	6.25754	83.6667	4.54573	30.6667
oar-miR-376e-3p	6	-1.74895	0.00441328	0.030755	7.68848	248.333	9.84373	933.333	7.53215	197	5.62838	63.6667
ggo-let-7a-p3_1ss22AT	6	-1.7075	0.00839276	0.0443293	3.44212	11	5.6769	51.3333	3.3247	12.3333	4.15946	18
bta-miR-424-5p	6	-1.6453	0.000780182	0.00994174	6.62214	135	10.796	1787.67	7.02136	136	6.56171	104.333
oar-miR-218a	6	-1.60828	0.00678285	0.0392877	5.28017	46.6667	7.17651	146	5.21066	39.6667	4.46222	22.6667
oar-miR-376c-3p	6	-1.58002	0.00236201	0.0193888	7.18456	175.333	9.86746	945	7.85386	247	6.24513	85
hsa-miR-144-3p	6	1.24818	0.00620832	0.0379926	-2.16878	0.333333	4.14636	32	-0.704678	1	-3.32193	0
oan-miR-20a-5p_R+3	6	1.42821	0.00663779	0.0386146	5.65821	61	8.08112	279.667	5.77766	57.3333	6.10149	69
oar-miR-21	6	1.48657	0.0105636	0.0512918	6.59361	126.333	9.80187	899.667	7.8147	250	7.20692	167
mmu-miR-21a-5p_2ss21GC22AG	6	1.60988	0.0031503	0.0236803	5.93817	73	9.55975	775	7.5313	202	7.2004	158.333
oar-miR-374a	6	1.92468	0.00534125	0.0341942	4.32187	29.6667	8.31823	369.333	5.07369	37.3333	5.14813	36
eca-miR-19b_R+1_1ss23AT	6	1.96979	8.56912e-05	0.00239856	4.4406	24.6667	8.74708	434	4.76147	28.6667	5.78653	56.6667
oar-miR-19b	6	1.97808	3.36743e-05	0.00142464	4.13947	18.6667	8.1882	299	4.27603	20.6667	5.25943	38.3333
bta-miR-301a	6	2.81067	0.00838368	0.0443293	-1.53608	1.33333	6.09574	97.6667	-2.16878	0.333333	-0.704678	1
bta-miR-450b	6	3.42795	0.00299054	0.0228648	2.09223	4.33333	7.17207	152.667	3.58932	14.6667	3.04461	12.3333
ssc-miR-499-3p	6	4.81573	0.00169022	0.0154898	1.18613	2.66667	5.71208	66.3333	2.49075	5.66667	2.65908	6.33333
bta-miR-208b_L-1R-4	6	6.06948	0.00217346	0.0182899	0.94672	2	5.7461	81.3333	1.90494	4	2.09415	4.66667
