# Supplementary material for: Regulation of microRNA during cardiomyocyte maturation in sheep
Source: BMC Genomics. 2015 Jul 22;16(1):541. doi: 10.1186/s12864-015-1693-z (PMC4509559; doi:10.1186/s12864-015-1693-z)
Supplement: Additional file 2: — DAVID KEGG pathway and GO functional enrichments for mRNA targets predicted from miRNA representing each k-means cluster. [file 12864_2015_1693_MOESM2_ESM.xlsx]

## Sheet: KEGG
Cluster 1
Category	Term	Count	%	PValue	Genes	List Total	Pop Hits	Pop Total	Fold Enrichment	Bonferroni	Benjamini	FDR
KEGG_PATHWAY	hsa04510:Focal adhesion	33	3.3	5.94288e-08	CAV3, PDGFB, COL3A1, COL2A1, PTEN, VCL, ACTG1, BCL2, COL6A3, PPP1R12A, PDGFC, THBS1, COL11A1, AKT3, FN1, COL4A4, COL4A2, COL4A1, MAP2K1, RAF1, COL5A3, COL5A2, KDR, LAMA2, CCND1, CRKL, CCND2, VEGFA, COL1A2, RELN, LAMC1, CRK, MYLK	289	201	5085	2.88876	8.43885e-06	8.43885e-06	7.02945e-05
KEGG_PATHWAY	hsa04512:ECM-receptor interaction	17	1.7	1.41861e-05	COL4A4, COL4A2, COL4A1, COL3A1, HSPG2, DAG1, COL2A1, COL5A3, COL5A2, LAMA2, COL6A3, COL1A2, RELN, LAMC1, THBS1, COL11A1, FN1	289	84	5085	3.56092	0.00201241	0.00100671	0.0167786
KEGG_PATHWAY	hsa05200:Pathways in cancer	38	3.8	3.12035e-05	E2F3, FGF7, PDGFB, MITF, TGFB3, NFKB1, PTEN, CCNE1, FOS, CUL2, BCL2, HHIP, RARB, AXIN2, FGF2, AKT3, TRAF4, FN1, COL4A4, COL4A2, RET, COL4A1, MAP2K1, TGFBR1, RUNX1T1, RAF1, FZD4, FZD7, FZD6, LAMA2, CCND1, HSP90B1, CRKL, ETS1, VEGFA, LAMC1, IKBKB, CRK	289	328	5085	2.03846	0.00442117	0.0014759	0.0369024
Cluster 2
Category	Term	Count	%	PValue	Genes	List Total	Pop Hits	Pop Total	Fold Enrichment	Bonferroni	Benjamini	FDR
KEGG_PATHWAY	hsa05200:Pathways in cancer	40	4.06918	2.37598e-06	FGFR2, E2F2, E2F3, FGF7, ARNT2, TGFB3, MMP2, CCNE2, CCNE1, CUL2, FOS, KRAS, BCL2, ITGAV, RARB, PIK3R3, AXIN2, FGF2, AKT3, TRAF3, PRKCA, FZD8, RET, CTBP2, MAP2K1, RALBP1, RUNX1T1, RAF1, RB1, FZD4, STAT3, CCND1, CBLB, FZD10, CRKL, PDGFRA, MAPK9, LAMC1, IKBKB, CRK	280	328	5085	2.21472	0.000370584	0.000370584	0.00285652
KEGG_PATHWAY	hsa05215:Prostate cancer	17	1.7294	2.04011e-05	FGFR2, E2F2, E2F3, MAP2K1, CREB1, RAF1, RB1, CCNE2, CCNE1, CCND1, KRAS, BCL2, PDGFRA, CREB3L2, IKBKB, PIK3R3, AKT3	280	89	5085	3.4689	0.00317755	0.00159004	0.0245248
KEGG_PATHWAY	hsa04722:Neurotrophin signaling pathway	20	2.03459	3.6711e-05	IRS2, MAP2K1, CAMK2G, RAF1, RPS6KA5, YWHAG, CRKL, YWHAH, KRAS, PRDM4, MAP3K3, BCL2, GAB1, MAPK9, IKBKB, PIK3R3, CRK, RAPGEF1, AKT3, CALM1	280	124	5085	2.92915	0.00571065	0.00190719	0.0441274
KEGG_PATHWAY	hsa04910:Insulin signaling pathway	21	2.13632	3.77556e-05	IRS2, MAP2K1, RAF1, PDE3B, RPS6KB1, PRKAR2A, CBLB, CRKL, KRAS, PPP1R3B, TSC1, FASN, MAPK9, IKBKB, PIK3R3, TRIP10, CRK, INSR, RAPGEF1, AKT3, CALM1	280	135	5085	2.825	0.00587268	0.00147141	0.0453828
Cluster 3
nil
Cluster 4
nil
Cluster 5
Category	Term	Count	%	PValue	Genes	List Total	Pop Hits	Pop Total	Fold Enrichment	Bonferroni	Benjamini	FDR
KEGG_PATHWAY	hsa04350:TGF-beta signaling pathway	18	1.92102	6.38827e-06	PPP2R1A, NOG, LTBP1, SMAD7, CREBBP, BMPR2, SKP1, RBX1, INHBB, ACVR1B, ACVR2A, CDKN2B, PPP2CA, ZFYVE9, SMURF2, CHRD, BMPR1A, ACVR1	293	87	5085	3.59068	0.00091949	0.00091949	0.00757449
KEGG_PATHWAY	hsa04144:Endocytosis	27	2.88154	1.40275e-05	FGFR2, ARFGAP2, ERBB4, CHMP4B, VPS37A, KIT, CLTC, ZFYVE20, ACVR1B, WWP1, VPS4B, ITCH, EHD4, PLD2, RET, DNM1L, KDR, RAB11FIP2, ADRB2, PSD, AP2A1, RAB5A, PDGFRA, SMURF2, PARD6G, SH3GL2, DNM1	293	184	5085	2.54665	0.00201794	0.00100948	0.0166316
Cluster 6
KEGG_PATHWAY	hsa04010:MAPK signaling pathway	43	3.49593	4.56264e-07	MEF2C, FGF7, GNA12, PPP3R1, FASLG, MKNK1, ACVR1C, FOS, ACVR1B, MAP3K5, MAP3K4, MAP3K2, RASGRP1, MAP3K8, DUSP16, PPP3CA, RAPGEF2, RASA1, AKT3, MAP2K1, NTF3, NLK, TGFBR1, PTPRR, RAF1, FLNC, FLNB, MAP4K3, RPS6KA5, MAPK1, MAP4K4, NRAS, DUSP2, DUSP1, PDGFRA, MAPK9, MAP3K14, PLA2G3, DUSP8, CRK, MAP3K13, CACNA1D, NGF	361	267	5085	2.26851	7.02622e-05	7.02622e-05	0.000547333
KEGG_PATHWAY	hsa05200:Pathways in cancer	45	3.65854	1.8888e-05	E2F1, FGF7, MITF, EGLN3, FOXO1, FASLG, BCL2L1, KIT, PTEN, MMP2, TCF7L1, ACVR1C, CCNE2, FOS, ACVR1B, CUL2, RALB, PIK3CA, RARB, PIK3R3, AXIN2, AKT3, FN1, COL4A2, COL4A1, MAP2K1, IL8, MSH2, TGFBR1, RAF1, RB1, FZD4, STAT3, DAPK1, FZD6, MAPK1, NRAS, CCND1, LAMA3, HIF1A, ETS1, PDGFRA, JAK1, MAPK9, CRK	361	328	5085	1.93251	0.00290455	0.00145333	0.0226557
KEGG_PATHWAY	hsa04510:Focal adhesion	32	2.60163	2.41816e-05	CAV2, CAV1, TLN2, COL3A1, ITGB3, PTEN, VCL, ITGB8, PPP1R12A, PIK3CA, THBS1, PIK3R3, AKT3, FN1, COL4A2, COL4A1, MAP2K1, RAF1, FLNC, FLNB, COL5A2, MAPK1, CCND1, LAMA3, CCND2, COL1A2, PDGFRA, MAPK9, RELN, COL1A1, CRK, MYLK	361	201	5085	2.24253	0.00371708	0.00124056	0.0290044
KEGG_PATHWAY	hsa05212:Pancreatic cancer	17	1.38211	2.99825e-05	E2F1, MAP2K1, TGFBR1, RAF1, RB1, BCL2L1, STAT3, ACVR1C, ACVR1B, MAPK1, CCND1, RALB, PIK3CA, JAK1, MAPK9, PIK3R3, AKT3	361	72	5085	3.32583	0.00460673	0.00115368	0.0359611

## Sheet: GO Biological Process
Cluster 1
Category	Term	Count	%	PValue	Genes	List Total	Pop Hits	Pop Total	Fold Enrichment	Bonferroni	Benjamini	FDR
GOTERM_BP_FAT	GO:0045449~regulation of transcription	233	23.3	1.16159e-11	MXI1, RAB1A, HOXD10, EPC1, APP, BRPF1, WWP1, ZNF396, RARB, BCL7A, TBPL1, RREB1, YY1, PIM1, MED14, HNF4G, SUV420H2, ZNF236, PRDM4, VEGFA, MNT, TGIF1, TGIF2, SUV420H1, ELL, MYBL2, TAL1, HOXA10, DNMT3B, LHX9, PLAG1, NKRF, DNMT3A, AEBP2, ESRRA, ZBTB47, MAP2K1, SMAD7, SUB1, TGFBR1, KLF11, RYBP, MSTN, EN1, DDX5, ABCG4, USF2, NOTCH3, NOTCH2, TULP4, ZFHX4, ZNF217, ETS1, DMTF1, TRPS1, TGFBR3, SMURF2, KLF4…	809	2601	13528	1.49796	3.65666e-08	3.65666e-08	2.10285e-08
GOTERM_BP_FAT	GO:0006357~regulation of transcription from RNA polymerase II promoter	88	8.8	2.46582e-10	ELF1, ELF2, MITF, TGFB3, NFKB1, PAX3, HOXD10, KCNIP3, EPC1, FOS, HOXC8, APP, GATA6, SMARCD1, HEY2, RARB, MKL2, NR2F2, FGF2, SATB2, OTX1, YY1, SOX12, MED14, HNF4G, CSDA, RBBP7, JUNB, GTF2H1, MYCN, ADRB2, BPTF, ZMIZ1, NCOA6, VEGFA, SMARCA5, TGIF1, TFAP2C, LCOR, SMARCA2, CLOCK, ZMYND11, TFAP4, TFE3, SOX5, TFEB, SOX9, SRF, MED12L, HOXA1, TAL1, SMARCB1, HAND2, BCL11B, PTH, TEF, NFAT5, NFATC3, DNMT3A, …	809	727	13528	2.02411	7.7624e-07	3.8812e-07	4.46395e-07
GOTERM_BP_FAT	GO:0010604~positive regulation of macromolecule metabolic process	98	9.8	4.54471e-10	DLC1, PDGFB, BTRC, TGFB3, TBP, HOXD10, EPC1, APP, MLL5, BRPF1, GATA6, WIBG, SMARCD1, PDGFC, RARB, INSR, MYST4, SATB2, MED14, ARID1A, JUNB, TNKS2, VEGFA, SMARCA1, SMARCA2, GCLC, TFE3, TFEB, SOX5, SOX9, SRF, HOXA1, SMARCB1, DYRK2, UBE2D1, DNMT3B, ZNF423, ESRRA, RFX4, MAP2K1, MAFB, SMAD7, TGFBR1, NDFIP1, MSTN, TEAD3, DDX5, USF2, HDAC4, ETS1, SMARCC1, EBF2, KLF4, E2F3, ELF1, MITF, GJA1, CTCF, NFKB1, …	809	857	13528	1.91219	1.43067e-06	4.76891e-07	8.22741e-07
GOTERM_BP_FAT	GO:0045935~positive regulation of nucleobase, nucleoside, nucleotide and nucleic acid metabolic process	77	7.7	1.697e-09	E2F3, ELF1, PDGFB, MITF, TGFB3, NFKB1, CTCF, TBP, PAX3, HOXD10, CAMKK2, EPC1, FOS, CCNE1, MLL5, APP, BRPF1, GATA6, SMARCD1, PDGFC, RARB, MKL2, NR2F2, INSR, FGF2, MYST4, SATB2, FOXJ2, MED14, ARID1A, JUNB, GTF2H1, TNKS2, ADRB2, EYA1, BPTF, ZMIZ1, NCOA6, VEGFA, SMARCA1, SMARCA2, MAPRE3, CLOCK, DRD1, TFE3, SOX5, TFEB, SOX9, SRF, HOXA1, SMARCB1, HAND2, BCL11B, PTH, NFAT5, NFATC3, ZNF423, ESRRA, RFX4, …	809	624	13528	2.06344	5.34215e-06	1.33554e-06	3.07213e-06
GOTERM_BP_FAT	GO:0010557~positive regulation of macromolecule biosynthetic process	79	7.9	2.67957e-09	E2F3, ELF1, PDGFB, MITF, TGFB3, NFKB1, CTCF, TBP, PAX3, HOXD10, CAMKK2, EPC1, FOS, CCNE1, MLL5, APP, BRPF1, GATA6, WIBG, SMARCD1, PDGFC, RARB, MKL2, NR2F2, INSR, FGF2, MYST4, SATB2, FOXJ2, MED14, ARID1A, JUNB, GTF2H1, TNKS2, ADRB2, BPTF, ZMIZ1, NCOA6, VEGFA, SMARCA1, SMARCA2, MAPRE3, CLOCK, TFE3, SOX5, TFEB, SOX9, SRF, HOXA1, SMARCB1, HAND2, BCL11B, PTH, NFAT5, DAZL, DYRK2, THBS1, NFATC3, ZNF423,…	809	654	13528	2.01992	8.43524e-06	1.68705e-06	4.8509e-06
GOTERM_BP_FAT	GO:0051173~positive regulation of nitrogen compound metabolic process	78	7.8	3.1046e-09	E2F3, ELF1, PDGFB, MITF, EDN1, TGFB3, NFKB1, CTCF, TBP, PAX3, HOXD10, CAMKK2, EPC1, FOS, CCNE1, MLL5, APP, BRPF1, GATA6, SMARCD1, PDGFC, RARB, MKL2, NR2F2, INSR, FGF2, MYST4, SATB2, FOXJ2, MED14, ARID1A, JUNB, GTF2H1, TNKS2, ADRB2, EYA1, BPTF, ZMIZ1, NCOA6, VEGFA, SMARCA1, SMARCA2, MAPRE3, CLOCK, DRD1, TFE3, SOX5, TFEB, SOX9, SRF, HOXA1, SMARCB1, HAND2, BCL11B, PTH, NFAT5, NFATC3, ZNF423, ESRRA, …	809	644	13528	2.02532	9.77324e-06	1.62888e-06	5.62035e-06
GOTERM_BP_FAT	GO:0009891~positive regulation of biosynthetic process	82	8.2	3.82545e-09	E2F3, ELF1, PDGFB, MITF, EDN1, TGFB3, NFKB1, CTCF, TBP, PAX3, HOXD10, CAMKK2, EPC1, FOS, CCNE1, MLL5, APP, BRPF1, GATA6, WIBG, SMARCD1, PDGFC, RARB, MKL2, NR2F2, INSR, FGF2, MYST4, SATB2, FOXJ2, MED14, ARID1A, JUNB, GTF2H1, TNKS2, ADRB2, BPTF, ZMIZ1, NCOA6, VEGFA, SMARCA1, SMARCA2, MAPRE3, CLOCK, DRD1, TFE3, SOX5, TFEB, SOX9, SRF, HOXA1, SMARCB1, HAND2, BCL11B, PTH, NFAT5, DAZL, DYRK2, THBS1, NFA…	809	695	13528	1.97294	1.20425e-05	1.72036e-06	6.92533e-06
GOTERM_BP_FAT	GO:0031328~positive regulation of cellular biosynthetic process	81	8.1	4.39264e-09	E2F3, ELF1, PDGFB, MITF, EDN1, TGFB3, NFKB1, CTCF, TBP, PAX3, HOXD10, CAMKK2, EPC1, FOS, CCNE1, MLL5, APP, BRPF1, GATA6, WIBG, SMARCD1, PDGFC, RARB, MKL2, NR2F2, INSR, FGF2, MYST4, SATB2, FOXJ2, MED14, ARID1A, JUNB, GTF2H1, TNKS2, ADRB2, BPTF, ZMIZ1, NCOA6, VEGFA, SMARCA1, SMARCA2, MAPRE3, CLOCK, DRD1, TFE3, SOX5, TFEB, SOX9, SRF, HOXA1, SMARCB1, HAND2, BCL11B, PTH, NFAT5, DAZL, DYRK2, THBS1, NFA…	809	685	13528	1.97733	1.38279e-05	1.7285e-06	7.95212e-06
GOTERM_BP_FAT	GO:0045941~positive regulation of transcription	70	7	8.23215e-09	E2F3, ELF1, MITF, TGFB3, NFKB1, CTCF, TBP, PAX3, HOXD10, CAMKK2, FOS, CCNE1, EPC1, MLL5, APP, BRPF1, GATA6, SMARCD1, RARB, MKL2, NR2F2, FGF2, MYST4, SATB2, FOXJ2, ARID1A, MED14, JUNB, GTF2H1, ADRB2, BPTF, ZMIZ1, NCOA6, VEGFA, SMARCA1, SMARCA2, MAPRE3, CLOCK, TFE3, SOX5, TFEB, SOX9, SRF, HOXA1, SMARCB1, HAND2, BCL11B, PTH, NFAT5, NFATC3, ZNF423, ESRRA, RFX4, TBX3, MAFB, TGFBR1, MSTN, TEAD3, ISL1, …	809	564	13528	2.07541	2.59145e-05	2.87942e-06	1.49029e-05
GOTERM_BP_FAT	GO:0010628~positive regulation of gene expression	71	7.1	1.20078e-08	E2F3, ELF1, MITF, TGFB3, NFKB1, CTCF, TBP, PAX3, HOXD10, CAMKK2, FOS, CCNE1, EPC1, MLL5, APP, BRPF1, GATA6, SMARCD1, RARB, MKL2, NR2F2, FGF2, MYST4, SATB2, FOXJ2, ARID1A, MED14, JUNB, GTF2H1, ADRB2, BPTF, ZMIZ1, NCOA6, VEGFA, SMARCA1, SMARCA2, MAPRE3, CLOCK, TFE3, SOX5, TFEB, SOX9, SRF, HOXA1, SMARCB1, HAND2, BCL11B, PTH, NFAT5, NFATC3, DNMT3B, ZNF423, ESRRA, RFX4, TBX3, MAFB, TGFBR1, MSTN, TEAD3…	809	581	13528	2.04347	3.77999e-05	3.78005e-06	2.17381e-05
GOTERM_BP_FAT	GO:0051252~regulation of RNA metabolic process	164	16.4	2.26717e-08	TGFB3, TBP, HOXD10, RAB1A, EPC1, APP, HOXC8, MLL5, GATA6, GATA3, SMARCD1, ZNF396, RARB, INSR, MYST4, TBPL1, SATB2, RREB1, YY1, ARID1A, MED14, HNF4G, CSDA, HNRNPU, JUNB, FOXN4, ZNF236, VEGFA, HOXD4, SMARCA5, MNT, TGIF1, NFE2L1, TFAP2D, TGIF2, TFAP2C, SMARCA1, SMARCA2, TSHZ3, TFAP4, TFE3, SOX5, TFEB, SOX9, SRF, MEIS1, MED12L, TAL1, HOXA1, HOXA3, SMARCB1, TEF, HOXA10, DNMT3B, LHX9, CREBL2, DNMT3A, A…	809	1813	13528	1.51262	7.1368e-05	6.48821e-06	4.10433e-05
GOTERM_BP_FAT	GO:0051254~positive regulation of RNA metabolic process	61	6.1	4.06124e-08	ELF1, E2F3, MITF, TGFB3, NFKB1, CTCF, PAX3, HOXD10, FOS, CCNE1, EPC1, MLL5, APP, GATA6, SMARCD1, MKL2, RARB, NR2F2, FGF2, SATB2, FOXJ2, ARID1A, MED14, JUNB, GTF2H1, ADRB2, BPTF, ZMIZ1, VEGFA, NCOA6, SMARCA1, SMARCA2, MAPRE3, CLOCK, TFE3, SOX5, TFEB, SOX9, SRF, HOXA1, SMARCB1, HAND2, BCL11B, PTH, NFAT5, NFATC3, ESRRA, TBX3, MAP2K1, RFX4, MAFB, TEAD3, ISL1, USF2, ATXN1, HDAC4, ETS1, SMARCC1, NEUROD…	809	481	13528	2.12065	0.00012784	1.06539e-05	7.35218e-05
GOTERM_BP_FAT	GO:0001501~skeletal system development	46	4.6	6.07223e-08	OSTF1, CASR, NDST1, COL3A1, MMP8, EDN1, SOX5, TGFB3, COL2A1, SOX9, HOXD10, COL9A1, TNFRSF11B, HOXC8, HOXA3, BCL2, PTH, HOXA10, COL12A1, AXIN2, COL11A1, GHR, COL10A1, ESRRA, SATB2, TBX3, TGFBR1, FBN1, HSPG2, EN1, SPARC, COL5A2, HDAC4, ACVR2A, HOXB4, EYA1, COL19A1, HOXC11, TRPS1, HOXD4, COL1A2, STC1, PLEKHA1, IGFBP5, BMPR1A, CDH11	809	319	13528	2.41131	0.000191135	1.4704e-05	0.000109927
GOTERM_BP_FAT	GO:0003002~regionalization	34	3.4	6.30866e-08	EDN1, ZEB2, HOXD10, HOXA1, HOXC8, HOXA3, CYP26B1, HOXA10, HHIP, NR2F2, AXIN2, TBX3, MAFB, YY1, OTX1, TGFBR1, GRSF1, PCDH8, DLL1, EN1, ACVR2A, HOXB4, CRKL, HOXC11, BTG2, MEOX2, HOXD4, LRP6, TGIF1, NEUROD1, RELN, IFT52, PBX3, BMPR1A	809	197	13528	2.88601	0.000198577	1.41854e-05	0.000114208
GOTERM_BP_FAT	GO:0045893~positive regulation of transcription, DNA-dependent	60	6	7.16471e-08	ELF1, E2F3, MITF, TGFB3, NFKB1, CTCF, PAX3, HOXD10, FOS, CCNE1, EPC1, MLL5, APP, GATA6, SMARCD1, MKL2, RARB, NR2F2, FGF2, SATB2, FOXJ2, ARID1A, MED14, JUNB, GTF2H1, ADRB2, BPTF, ZMIZ1, VEGFA, NCOA6, SMARCA1, SMARCA2, MAPRE3, CLOCK, TFE3, SOX5, TFEB, SOX9, SRF, HOXA1, SMARCB1, HAND2, BCL11B, PTH, NFAT5, NFATC3, ESRRA, TBX3, RFX4, MAFB, TEAD3, ISL1, USF2, ATXN1, HDAC4, ETS1, SMARCC1, NEUROD1, NR5A2…	809	477	13528	2.10338	0.00022552	1.50362e-05	0.000129705
GOTERM_BP_FAT	GO:0006355~regulation of transcription, DNA-dependent	158	15.8	1.21545e-07	TGFB3, TBP, HOXD10, RAB1A, EPC1, APP, HOXC8, MLL5, GATA6, GATA3, SMARCD1, ZNF396, RARB, INSR, MYST4, TBPL1, SATB2, RREB1, YY1, ARID1A, MED14, HNF4G, CSDA, JUNB, FOXN4, ZNF236, VEGFA, HOXD4, SMARCA5, MNT, TGIF1, NFE2L1, TFAP2D, TGIF2, TFAP2C, SMARCA1, SMARCA2, TSHZ3, TFAP4, TFE3, SOX5, TFEB, SOX9, SRF, MEIS1, MED12L, TAL1, HOXA1, HOXA3, SMARCB1, TEF, HOXA10, DNMT3B, LHX9, CREBL2, DNMT3A, AEBP2, ES…	809	1773	13528	1.49016	0.00038255	2.39137e-05	0.000220036
GOTERM_BP_FAT	GO:0007389~pattern specification process	40	4	1.84514e-07	NRP1, EDN1, ZEB2, CXCL12, HOXD10, HOXA1, HOXC8, HOXA3, CYP26B1, HOXA10, HHIP, NR2F2, AXIN2, SATB2, TBX3, MAFB, TGFBR1, YY1, OTX1, GRSF1, PCDH8, DLL1, EN1, NOTCH2, ACVR2A, HOXB4, EYA1, CRKL, HOXC11, BTG2, MEOX2, VEGFA, HOXD4, LRP6, TGIF1, NEUROD1, RELN, IFT52, PBX3, BMPR1A	809	267	13528	2.50515	0.000580683	3.41672e-05	0.000334031
GOTERM_BP_FAT	GO:0009952~anterior/posterior pattern formation	27	2.7	1.97446e-07	ZEB2, HOXD10, HOXA1, HOXC8, HOXA3, HOXA10, AXIN2, NR2F2, TBX3, YY1, OTX1, TGFBR1, GRSF1, EN1, DLL1, PCDH8, ACVR2A, HOXB4, CRKL, HOXC11, MEOX2, BTG2, HOXD4, LRP6, NEUROD1, PBX3, BMPR1A	809	140	13528	3.22493	0.000621368	3.45306e-05	0.000357442
GOTERM_BP_FAT	GO:0006350~transcription	179	17.9	3.08319e-07	MORF4L1, ZNF827, TBP, MXI1, CNOT6, HOXD10, EPC1, BRPF1, MLL5, HOXC8, GATA6, GATA3, EED, ZNF396, RARB, MYST4, TBPL1, RREB1, YY1, ARID1A, MED14, HNF4G, CSDA, JUNB, FOXN4, SUV420H2, ZNF236, PRDM4, HOXD4, SMARCA5, MNT, TGIF1, NFE2L1, TFAP2D, TGIF2, TFAP2C, SMARCA1, SMARCA2, SUV420H1, CAMTA1, TSHZ3, TFAP4, ELL, TFE3, SOX5, TFEB, SOX9, MYBL2, SRF, MEIS1, MED12L, TAL1, HOXA1, HOXA3, SMARCB1, TFEC, TEF, …	809	2101	13528	1.42466	0.000970118	5.10823e-05	0.000558158
GOTERM_BP_FAT	GO:0048598~embryonic morphogenesis	43	4.3	3.93658e-07	DLC1, NDST1, EDN1, TGFB3, SOBP, COL2A1, ZEB2, PAX3, HOXD10, ATP2B2, HOXA1, HOXA3, MACF1, CYP26B1, HOXA10, FBN2, RARB, COL11A1, HECTD1, RET, SATB2, TBX3, MAFB, TGFBR1, OTX1, GRSF1, HSPG2, PCDH8, EN1, MBNL1, FZD6, NOTCH2, ACVR2A, HOXB4, EYA1, HOXC11, HOXD4, LRP6, TGIF1, NEUROD1, IFT52, KLF4, BMPR1A	809	307	13528	2.34215	0.00123847	6.19599e-05	0.000712649
GOTERM_BP_FAT	GO:0007242~intracellular signaling cascade	118	11.8	5.51296e-07	CASR, EDN1, TGFB3, RASGEF1B, RAB1A, PRKAR2A, MLL5, MAP3K4, TIAM2, GAB1, RAPGEF5, TLK1, TLK2, SPRED1, INSR, MAP2K6, GTPBP2, RET, MAGI2, SOCS2, RREB1, SOCS6, MED14, ARID1A, WNK3, SOCS5, MARK1, MAP4K3, TNS3, RND3, RND1, UBR5, COL1A2, ASB1, RAB15, ARL8B, RAB10, DCBLD2, DRD1, CCL2, PTPLAD1, AKAP13, AKAP11, ARF5, CNR1, DYRK2, MAP2K1, SMAD7, TGFBR1, BMX, SHANK2, TULP4, BBC3, TGFBR3, RGS7, CLEC7A, RIT2, …	809	1256	13528	1.571	0.00173398	8.26385e-05	0.000998023
GOTERM_BP_FAT	GO:0001944~vasculature development	37	3.7	8.54828e-07	NRP1, EDN1, COL3A1, SRF, PTEN, CXCL12, CDH5, ZFP36L1, HOXA3, ROBO1, HAND2, HEY2, QKI, MKL2, NR2F2, THBS1, FGF2, C1GALT1, RASA1, B4GALT1, RECK, TBX3, SMAD7, MYO1E, TGFBR1, EFNB2, COL15A1, NCL, JUNB, KDR, CRKL, MEOX2, ZMIZ1, DLL4, VEGFA, COL1A2, TGFBR3	809	251	13528	2.46498	0.00268738	0.000122311	0.00154751
GOTERM_BP_FAT	GO:0016568~chromatin modification	39	3.9	1.00067e-06	MORF4L1, ING3, EZH1, EZH2, CTCF, EPC1, CHD9, BRPF1, MLL5, SMARCB1, SMARCD1, RTF1, EED, TLK1, TLK2, DNMT3B, MYST4, DNMT3A, AEBP2, SATB2, TAF5, NASP, ARID1A, RBBP7, SIRT1, SUV420H2, HDAC4, EYA4, EYA1, BPTF, BCORL1, SMARCC1, SMARCA5, CARM1, SMARCA1, SMARCA2, EP400, RERE, SUV420H1	809	274	13528	2.38012	0.00314517	0.000136953	0.00181153
GOTERM_BP_FAT	GO:0001568~blood vessel development	36	3.6	1.33493e-06	NRP1, EDN1, COL3A1, SRF, PTEN, CXCL12, CDH5, ZFP36L1, HOXA3, ROBO1, HAND2, HEY2, QKI, MKL2, THBS1, NR2F2, FGF2, C1GALT1, RASA1, B4GALT1, RECK, TBX3, SMAD7, MYO1E, TGFBR1, COL15A1, NCL, JUNB, KDR, CRKL, MEOX2, ZMIZ1, DLL4, VEGFA, COL1A2, TGFBR3	809	245	13528	2.45709	0.00419355	0.000175083	0.00241664
GOTERM_BP_FAT	GO:0045944~positive regulation of transcription from RNA polymerase II promoter	47	4.7	1.88791e-06	ELF1, TFE3, MITF, SOX5, TGFB3, TFEB, NFKB1, PAX3, SOX9, SRF, HOXD10, FOS, HOXA1, EPC1, APP, GATA6, SMARCB1, HAND2, BCL11B, PTH, NFAT5, MKL2, RARB, NFATC3, FGF2, ESRRA, SATB2, RFX4, MAFB, MED14, TEAD3, ISL1, JUNB, USF2, GTF2H1, ATXN1, HDAC4, ADRB2, ETS1, ZMIZ1, VEGFA, NCOA6, NEUROD1, NR5A2, SMARCA2, CLOCK, KLF4	809	371	13528	2.11841	0.00592552	0.000237698	0.00341768
GOTERM_BP_FAT	GO:0035295~tube development	33	3.3	2.54783e-06	DLC1, FGF7, NRP1, EDN1, TGFB3, ZEB2, PAX3, SRF, CXCL12, CTTNBP2, HAND2, GATA6, BCL2, ROBO2, RARB, HHIP, FGF2, TRAF4, HECTD1, B4GALT1, RET, TBX3, TGFBR1, FOXP1, FZD6, MYCN, KDR, TNS3, EYA1, VEGFA, TGIF1, IFT52, BMPR1A	809	220	13528	2.50828	0.0079885	0.000308436	0.00461231
GOTERM_BP_FAT	GO:0043009~chordate embryonic development	43	4.3	2.92651e-06	DLC1, NDST1, ELL, EDN1, TGFB3, TFEB, COL2A1, ZEB2, PAX3, SRF, HOXD10, HOXA3, GATA6, HAND2, MKL2, AXIN2, COL11A1, HECTD1, SATB2, TBX3, NASP, TGFBR1, MYO1E, PTPRR, HSPG2, PCDH8, DLL1, EN1, MBNL1, CSDA, JUNB, FZD6, ACVR2A, HOXB4, EYA1, TJP1, MEOX2, ZMIZ1, NCOA6, HOXD4, TGIF1, TGFBR3, IFT52	809	331	13528	2.17233	0.00917036	0.000341152	0.00529781
GOTERM_BP_FAT	GO:0045859~regulation of protein kinase activity	44	4.4	3.62635e-06	CAV3, CCNT2, CDK5R1, DRD1, PDGFB, HMGCR, PTPLAD1, EDN1, TGFB3, ZEB2, PDCD4, PTEN, LATS1, LATS2, APLP2, TRIB2, CAMKK2, TRIB1, APP, PRKAR2A, MAP3K4, PPP2CA, GAB1, PDGFC, SPRED1, PPAP2A, THBS1, FGF2, INSR, MAP2K6, GHR, PPP2R1A, MAP2K1, TGFBR1, PIM1, DGKH, CDC25A, GTF2H1, GRM4, ADRB2, CCND1, CCND2, RELN, MAP3K13	809	345	13528	2.13265	0.0113509	0.000407623	0.00656469
GOTERM_BP_FAT	GO:0009792~embryonic development ending in birth or egg hatching	43	4.3	3.69061e-06	DLC1, NDST1, ELL, EDN1, TGFB3, TFEB, COL2A1, ZEB2, PAX3, SRF, HOXD10, HOXA3, GATA6, HAND2, MKL2, AXIN2, COL11A1, HECTD1, SATB2, TBX3, NASP, TGFBR1, MYO1E, PTPRR, HSPG2, PCDH8, DLL1, EN1, MBNL1, CSDA, JUNB, FZD6, ACVR2A, HOXB4, EYA1, TJP1, MEOX2, ZMIZ1, NCOA6, HOXD4, TGIF1, TGFBR3, IFT52	809	334	13528	2.15282	0.0115508	0.000400542	0.00668101
GOTERM_BP_FAT	GO:0060284~regulation of cell development	31	3.1	4.60175e-06	CAV3, CDK5R1, NRP1, EDN1, TGFB3, SOX5, ROBO1, BCL2, ROBO2, FGF2, DNMT3B, BOC, B4GALT1, COL4A4, TBX3, SMAD7, DLL1, ISL1, NOTCH3, HDAC4, EYA1, ISL2, YWHAH, CCND2, TGIF1, NEUROD1, TGFBR3, ID4, TGIF2, OMG, BMPR1A	809	205	13528	2.52867	0.0143819	0.000482761	0.00833035
GOTERM_BP_FAT	GO:0007167~enzyme linked receptor protein signaling pathway	43	4.3	6.72724e-06	MTSS1, FGF7, CCL2, NRP1, PDGFB, NDST1, USP9X, COL3A1, TGFB3, SHOC2, FSTL1, EPHB3, PTEN, PHIP, FOS, GAB1, PDGFC, UBE2D1, INSR, FGF2, GHR, RET, SOCS2, PTPRG, SMAD7, NLK, TGFBR1, MYO1E, RAF1, MSTN, TRIO, SOCS5, KDR, ACVR2A, ADRB2, ERBB2IP, VEGFA, COL1A2, TGFBR3, HBEGF, SMURF2, PLEKHA1, BMPR1A	809	342	13528	2.10246	0.0209548	0.000682909	0.0121778
GOTERM_BP_FAT	GO:0032268~regulation of cellular protein metabolic process	54	5.4	7.27935e-06	DLC1, PDGFB, CPEB2, BTRC, EDN1, TGFB3, ZEB2, NFKB1, PDCD4, APP, PRKAR2A, WIBG, GAB1, QKI, PDGFC, PUM2, EIF2B2, PSMD7, FGF2, INSR, GHR, PPP2R1A, ACVR2A, CCND1, CCND2, RNF139, EIF2C4, GCLC, PTPLAD1, MKNK1, FEM1B, TIMP3, ZFP36L1, RB1CC1, BCL2, PPP2CA, DAZL, UBE2D1, THBS1, DNMT3B, CD28, PTPN3, SMAD7, TGFBR1, IREB2, NDFIP1, YWHAE, HDAC4, ATXN2, DIO2, IFT52, EIF4E2, BMPR1A, IGFBP5	809	474	13528	1.90502	0.0226549	0.000715852	0.0131772
GOTERM_BP_FAT	GO:0030182~neuron differentiation	51	5.1	7.41595e-06	NRP1, TUBB2B, TUBB2A, GJA1, PAX3, PTEN, CXCL12, HOXD10, ATP2B2, APP, HOXC8, ROBO1, ANK3, ROBO2, SS18L1, RET, OTX2, PTPRR, FOXN4, RND1, BTG2, VEGFA, RELN, SIAH1, SMARCA1, SLITRK6, DRD1, CDK5R1, LPPR4, SOX5, EPHB3, SRF, HOXA1, MACF1, BCL2, BCL11B, BAI1, PAFAH1B1, DCX, SNAP25, DCLK1, MAP2K1, TGFBR1, EN1, ISL1, LEP, SALL3, NOTCH3, ISL2, ID4, PBX3	809	438	13528	1.94707	0.0230751	0.000707189	0.0134245
GOTERM_BP_FAT	GO:0006928~cell motion	54	5.4	7.80677e-06	MTSS1, NRP1, PDGFB, PLXNA2, HMGCR, CAPZA2, ZEB2, PAX3, PTEN, CXCL12, VCL, ACTG1, CTTNBP2, APP, ANK3, ROBO1, ROBO2, NR2F2, FGF2, SATB2, RET, OTX2, ELMO1, TNS3, RELN, SIAH1, LAMC1, SHROOM2, DRD1, CDK5R1, CCL2, ENPP2, EPHB3, SRF, HOXA1, MACF1, PEX13, PAFAH1B1, PPAP2A, THBS1, DCX, DCLK1, FN1, B4GALT1, MAP2K1, TGFBR1, ISL1, YWHAE, KDR, ISL2, ETS1, LRP6, TGFBR3, HBEGF	809	475	13528	1.90101	0.0242763	0.000722557	0.0141319
GOTERM_BP_FAT	GO:0016477~cell migration	37	3.7	7.99787e-06	SHROOM2, DRD1, CDK5R1, CCL2, NRP1, PDGFB, HMGCR, PLXNA2, ZEB2, PAX3, SRF, CXCL12, PTEN, CTTNBP2, ROBO1, PEX13, PAFAH1B1, PPAP2A, NR2F2, DCX, THBS1, FGF2, DCLK1, FN1, B4GALT1, SATB2, RET, TGFBR1, ISL1, YWHAE, KDR, TNS3, LRP6, HBEGF, TGFBR3, RELN, LAMC1	809	276	13528	2.2417	0.0248631	0.000719096	0.0144778
GOTERM_BP_FAT	GO:0043549~regulation of kinase activity	44	4.4	8.58072e-06	CAV3, CCNT2, CDK5R1, DRD1, PDGFB, HMGCR, PTPLAD1, EDN1, TGFB3, ZEB2, PDCD4, PTEN, LATS1, LATS2, APLP2, TRIB2, CAMKK2, TRIB1, APP, PRKAR2A, MAP3K4, PPP2CA, GAB1, PDGFC, SPRED1, PPAP2A, THBS1, FGF2, INSR, MAP2K6, GHR, PPP2R1A, MAP2K1, TGFBR1, PIM1, DGKH, CDC25A, GTF2H1, GRM4, ADRB2, CCND1, CCND2, RELN, MAP3K13	809	357	13528	2.06096	0.0266507	0.000750058	0.0155328
GOTERM_BP_FAT	GO:0010629~negative regulation of gene expression	56	5.6	1.01116e-05	COPS2, XPO5, ZEB2, CTCF, NFKB1, PAX3, CBFA2T2, PDCD4, KCNIP3, EPC1, HOXC8, WWP1, HEY2, EED, RARB, NR2F2, BCL7A, FGF2, INSR, MYST4, SATB2, CSDA, RBBP7, PURA, BPTF, TGIF1, LCOR, SMARCA2, EIF2C4, BTAF1, ZMYND11, GCLC, SOX9, DNMT3B, ZNF423, NKRF, DNMT3A, TBX3, JARID2, SMAD7, KLF11, RYBP, NDFIP1, SNAI2, SIRT1, FOXP1, ATXN1, HDAC4, HOXB4, TRPS1, DR1, SMURF2, ID4, KLF4, NCOR2, ADAR	809	504	13528	1.85799	0.0313301	0.000859936	0.0183037
GOTERM_BP_FAT	GO:0051270~regulation of cell motion	29	2.9	1.12187e-05	DLC1, DRD1, NRP1, PDGFB, ENPP2, EDN1, PTEN, CXCL12, TRIB1, VCL, NISCH, BCL2, GAB1, THBS1, INSR, FGF2, B4GALT1, MAP2K1, SMAD7, TGFBR1, KDR, LAMA2, ETS1, DLL4, PTP4A1, VEGFA, HBEGF, TGFBR3, IGFBP5	809	193	13528	2.51261	0.0347002	0.000928951	0.0203075
GOTERM_BP_FAT	GO:0007507~heart development	31	3.1	1.20902e-05	DLC1, NRP1, EDN1, COL3A1, GJA1, COL2A1, PAX3, SOX9, SRF, PTEN, GATA6, HAND2, RB1CC1, MKL2, RARB, COL11A1, INSR, NFATC3, TBX3, SMAD7, TGFBR1, FBN1, HSPG2, ISL1, FOXP1, CRKL, ZMIZ1, NCOA6, TGFBR3, IFT52, BMPR1A	809	215	13528	2.41106	0.0373451	0.00097543	0.0218851
GOTERM_BP_FAT	GO:0042127~regulation of cell proliferation	77	7.7	1.91408e-05	DLC1, E2F3, NRP1, FGF7, PDGFB, E2F7, EDN1, MITF, TGFB3, GJA1, PAX3, MXI1, PTEN, SSR1, CUL2, CTTNBP2, HEY2, PDGFC, DLG5, RARB, INSR, FGF2, CD164, PURA, MYCN, TNS3, PPM1D, CCND1, ADRB2, BTG2, CCND2, ZMIZ1, VEGFA, MNT, TGIF1, LAMC1, PMP22, SMARCA2, CCL2, SOX9, SESN1, CDH5, TRIB1, HOXA3, BCL2, BCL11B, BAI1, THBS1, AXIN2, PPAP2A, DNAJA2, CD28, B4GALT1, COL4A3, ESRRA, PDS5B, TBX3, JARID2, TGFBR1, KLF11…	809	787	13528	1.63607	0.0584765	0.00150526	0.0346455
GOTERM_BP_FAT	GO:0030336~negative regulation of cell migration	14	1.4	2.35688e-05	DLC1, DRD1, PDGFB, SMAD7, PTEN, TRIB1, VCL, NISCH, DLL4, BCL2, TGFBR3, THBS1, FGF2, IGFBP5	809	57	13528	4.10713	0.0715098	0.00180801	0.0426587
GOTERM_BP_FAT	GO:0051338~regulation of transferase activity	44	4.4	2.37529e-05	CAV3, CCNT2, CDK5R1, DRD1, PDGFB, HMGCR, PTPLAD1, EDN1, TGFB3, ZEB2, PDCD4, PTEN, LATS1, LATS2, APLP2, TRIB2, CAMKK2, TRIB1, APP, PRKAR2A, MAP3K4, PPP2CA, GAB1, PDGFC, SPRED1, PPAP2A, THBS1, FGF2, INSR, MAP2K6, GHR, PPP2R1A, MAP2K1, TGFBR1, PIM1, DGKH, CDC25A, GTF2H1, GRM4, ADRB2, CCND1, CCND2, RELN, MAP3K13	809	372	13528	1.97786	0.0720478	0.00177878	0.0429919
GOTERM_BP_FAT	GO:0006366~transcription from RNA polymerase II promoter	32	3.2	2.47844e-05	CCNT2, HLF, COPS2, E2F3, ELL, ELF5, SOX5, TBP, NFKB1, PAX3, POLR2B, FUBP1, TSC22D1, GATA3, NFAT5, CEBPZ, NFATC3, TBPL1, RREB1, TAF5, KLF11, MED14, HNF4G, GTF2B, GTF2H1, PRDM4, ETS1, TRPS1, NCOA6, MNT, NFE2L1, LCOR	809	234	13528	2.28675	0.075056	0.00181282	0.0448583
GOTERM_BP_FAT	GO:0016481~negative regulation of transcription	51	5.1	2.63682e-05	COPS2, ZEB2, CTCF, NFKB1, PAX3, CBFA2T2, PDCD4, KCNIP3, EPC1, HOXC8, WWP1, HEY2, EED, RARB, BCL7A, NR2F2, FGF2, MYST4, SATB2, RBBP7, CSDA, PURA, BPTF, TGIF1, LCOR, SMARCA2, BTAF1, ZMYND11, GCLC, SOX9, DNMT3B, ZNF423, NKRF, DNMT3A, TBX3, JARID2, SMAD7, KLF11, RYBP, SNAI2, SIRT1, FOXP1, ATXN1, HDAC4, HOXB4, TRPS1, DR1, SMURF2, ID4, KLF4, NCOR2	809	459	13528	1.85799	0.0796565	0.00188477	0.0477244
Cluster 2
Category	Term	Count	%	PValue	Genes	List Total	Pop Hits	Pop Total	Fold Enrichment	Bonferroni	Benjamini	FDR
GOTERM_BP_FAT	GO:0045449~regulation of transcription	212	21.5666	1.34e-08	ASCC1, EPC2, APP, SIN3B, CDCA7, TRAK2, WWP1, CREB3L2, RARB, TBPL1, PHOX2B, PIM1, FRY, MTF1, PRDM4, FOXG1, PRDM5, TGIF1, TGIF2, SUV420H1, ELL, GPBP1L1, TFCP2L1, HOXA11, ZNF615, KRAS, HOXA10, LHX8, PLAG1, KLF6, ESRRA, MAP2K1, SMAD7, SMAD6, EN1, KLF15, EN2, DDX5, UBP1, ABCG4, TULP4, RNF4, DMTF1, RNF2, JAZF1, TGFBR3, SMURF2, KLF2, NCOR2, KLF4, KLF3, CCNT2, HLF, COPS2, HNF1B, BACH2, EZH1, ZEB2, CCNE1,…	775	2601	13528	1.42275	4.13e-05	4.13e-05	2.42e-05
GOTERM_BP_FAT	GO:0010558~negative regulation of macromolecule biosynthetic process	62	6.30722	3.75e-07	COPS2, ARID4A, NR6A1, TGFB3, ZEB2, PAWR, PAX3, PDCD4, SIN3B, HOXC8, FNTA, WWP1, EED, RARB, FGF2, MYST3, PRKCA, ZNF281, SATB2, CTBP2, RB1, MBD2, RBBP7, MBD1, PURA, NCOA2, BPTF, MAP3K10, ASB1, TGIF1, EIF2C4, HMGB2, ENPP1, TFCP2L1, IGF2BP2, HIC2, ITGAV, EIF3E, RNF128, AATF, PGGT1B, ZNF423, SIM2, TBX2, JARID2, SMAD7, UBP1, SIRT1, FOXP1, STAT3, ATXN1, CDKN1C, SALL4, TSC1, DR1, RNF2, JAZF1, HIVEP1, SMU…	775	547	13528	1.9785	0.0011531	0.000577	0.000677
GOTERM_BP_FAT	GO:0042325~regulation of phosphorylation	55	5.59512	5.41e-07	CCNT2, ADCY3, ADCY1, HMGCR, TGFB3, ZEB2, PDCD4, SPRY4, LATS2, CCNE2, APP, PRKAR2A, MAP3K9, GAB1, FGF2, INSR, ADAM9, GHR, DEPDC6, PRKCA, PPP2R1A, RBL2, PIM1, RB1, PRKCE, ACVR2A, CCND1, ADRB2, CD80, CCND2, MAP3K10, RELN, DRD1, CDK5R1, ENPP1, FKBP1A, TRIB2, KRAS, MAP3K2, BCL2, CD4, PPAP2A, MAP2K1, SMAD7, SMAD6, DOCK7, CDKN3, CDC25A, ATXN1, CDKN1C, YWHAG, TSC1, RGS3, F2R, BMPR1A	775	466	13528	2.0602	0.00166346	0.000555	0.000976
GOTERM_BP_FAT	GO:0010604~positive regulation of macromolecule metabolic process	85	8.647	6.62e-07	HNF1B, E2F3, BTRC, ARNT2, TGFB3, PAWR, PAX3, ZIC3, FOS, CCNE1, APP, FNTA, GATA6, WIBG, RARB, INSR, FGF2, PSMD7, IL1A, MYST3, SERTAD2, GHR, ADAM9, PRKCA, SATB2, IRS2, EGR2, ZNF287, SIX2, RB1, ARID1B, CARD11, ACVR2A, CCND1, ADRB2, EYA1, NCOA2, MTF1, BPTF, CD80, CCND2, PDGFRA, MAPK9, MAPRE3, EIF5A2, CLOCK, HMGB2, SOX5, SOX4, FKBP1A, HOXA1, HAND2, BCL2, PTH, NFAT5, RNF10, CD4, AATF, DYRK2, NFATC3, AS…	775	857	13528	1.73129	0.00203669	0.00051	0.00119542
GOTERM_BP_FAT	GO:0051174~regulation of phosphorus metabolic process	56	5.69685	8.45e-07	CCNT2, ADCY3, C13ORF18, ADCY1, HMGCR, TGFB3, ZEB2, PDCD4, SPRY4, LATS2, CCNE2, APP, PRKAR2A, MAP3K9, GAB1, FGF2, INSR, ADAM9, GHR, DEPDC6, PRKCA, PPP2R1A, RBL2, PIM1, RB1, PRKCE, ACVR2A, CCND1, ADRB2, CD80, CCND2, MAP3K10, RELN, DRD1, CDK5R1, ENPP1, FKBP1A, TRIB2, KRAS, MAP3K2, BCL2, CD4, PPAP2A, MAP2K1, SMAD7, SMAD6, DOCK7, CDKN3, CDC25A, ATXN1, CDKN1C, YWHAG, TSC1, RGS3, F2R, BMPR1A	775	485	13528	2.01548	0.00260071	0.000521	0.00152689
GOTERM_BP_FAT	GO:0019220~regulation of phosphate metabolic process	56	5.69685	8.45e-07	CCNT2, ADCY3, C13ORF18, ADCY1, HMGCR, TGFB3, ZEB2, PDCD4, SPRY4, LATS2, CCNE2, APP, PRKAR2A, MAP3K9, GAB1, FGF2, INSR, ADAM9, GHR, DEPDC6, PRKCA, PPP2R1A, RBL2, PIM1, RB1, PRKCE, ACVR2A, CCND1, ADRB2, CD80, CCND2, MAP3K10, RELN, DRD1, CDK5R1, ENPP1, FKBP1A, TRIB2, KRAS, MAP3K2, BCL2, CD4, PPAP2A, MAP2K1, SMAD7, SMAD6, DOCK7, CDKN3, CDC25A, ATXN1, CDKN1C, YWHAG, TSC1, RGS3, F2R, BMPR1A	775	485	13528	2.01548	0.00260071	0.000521	0.00152689
GOTERM_BP_FAT	GO:0009890~negative regulation of biosynthetic process	63	6.40895	8.53e-07	COPS2, ARID4A, NR6A1, TGFB3, ZEB2, PAWR, PAX3, PDCD4, SIN3B, HOXC8, FNTA, WWP1, EED, RARB, FGF2, MYST3, PRKCA, ZNF281, SATB2, CTBP2, RB1, MBD2, RBBP7, MBD1, PURA, NCOA2, BPTF, GRM7, MAP3K10, ASB1, TGIF1, EIF2C4, HMGB2, ENPP1, TFCP2L1, IGF2BP2, HIC2, ITGAV, EIF3E, RNF128, AATF, PGGT1B, ZNF423, SIM2, TBX2, JARID2, SMAD7, UBP1, SIRT1, FOXP1, STAT3, ATXN1, CDKN1C, SALL4, TSC1, DR1, RNF2, JAZF1, HIVEP…	775	573	13528	1.91919	0.00262332	0.000438	0.00154019
GOTERM_BP_FAT	GO:0046907~intracellular transport	69	7.01933	1.25e-06	COPA, NRBP1, GRIK2, VPS54, TGFB3, ZFYVE20, KLHL2, SSR1, HOOK3, APP, LONP2, TRAK2, SRPR, RANBP3, TLK1, SEC24C, FGF2, KPNB1, DYNC1I1, NUP133, KIF5B, SIX2, IPO8, NPC1, ADRB2, KIF1B, ATG4A, ARCN1, RAB14, THOC7, AKAP6, KPNA4, KPNA3, STEAP2, COPG, KPNA2, LRPPRC, KPNA1, SH3GL2, DERL2, DRD1, DERL1, CACNB1, WDR19, BCL2, PAFAH1B1, PEX13, MLXIP, EXOC5, SNAP25, NEFM, DCLK1, RBM22, ACTC1, MAP2K1, WIPI1, COG3,…	775	657	13528	1.83322	0.00385393	0.000551	0.00226408
GOTERM_BP_FAT	GO:0006793~phosphorus metabolic process	92	9.3591	1.66e-06	STK33, NRBP1, TGFB3, RPS6KB1, LATS2, APP, MAP3K9, GAB1, STK39, TLK1, MASTL, INSR, FGF2, AKT3, ADAM9, GHR, PRKCA, PPP2R1A, RET, SGK1, ADAM10, PIM1, PTPRR, CDK9, WNK3, PBK, PI4KB, PRKCE, PTPRO, WEE1, MARK1, ATP6V1C2, ACVR2A, PPM1D, EYA1, CCND1, PPM1E, HIPK1, EIF2S1, MAP3K10, NEK8, PDGFRA, MAPK9, RELN, UGP2, MELK, FGFR2, CDK5R1, LPPR4, ENPP1, ERBB3, CAMK2G, SSH2, STK17B, DUSP10, ADRBK1, TRIB2, GPD1L…	775	973	13528	1.65047	0.0050991	0.000639	0.00299745
GOTERM_BP_FAT	GO:0006796~phosphate metabolic process	92	9.3591	1.66e-06	STK33, NRBP1, TGFB3, RPS6KB1, LATS2, APP, MAP3K9, GAB1, STK39, TLK1, MASTL, INSR, FGF2, AKT3, ADAM9, GHR, PRKCA, PPP2R1A, RET, SGK1, ADAM10, PIM1, PTPRR, CDK9, WNK3, PBK, PI4KB, PRKCE, PTPRO, WEE1, MARK1, ATP6V1C2, ACVR2A, PPM1D, EYA1, CCND1, PPM1E, HIPK1, EIF2S1, MAP3K10, NEK8, PDGFRA, MAPK9, RELN, UGP2, MELK, FGFR2, CDK5R1, LPPR4, ENPP1, ERBB3, CAMK2G, SSH2, STK17B, DUSP10, ADRBK1, TRIB2, GPD1L…	775	973	13528	1.65047	0.0050991	0.000639	0.00299745
GOTERM_BP_FAT	GO:0006468~protein amino acid phosphorylation	69	7.01933	2.13e-06	STK33, NRBP1, TGFB3, RPS6KB1, LATS2, APP, MAP3K9, GAB1, STK39, TLK1, MASTL, FGF2, INSR, AKT3, ADAM9, GHR, PRKCA, SGK1, RET, ADAM10, PIM1, CDK9, WNK3, PBK, PRKCE, WEE1, MARK1, ACVR2A, CCND1, HIPK1, EIF2S1, MAP3K10, NEK8, PDGFRA, MAPK9, RELN, MELK, FGFR2, CDK5R1, ERBB3, CAMK2G, STK17B, ADRBK1, TRIB2, MAP3K3, SNRK, MORC3, MAP3K2, BCL2, SGK269, DYRK2, DCLK1, MAP2K1, SMAD7, NLK, CREB1, MEX3B, MAP2K4, …	775	667	13528	1.80574	0.00652954	0.000728	0.00384106
GOTERM_BP_FAT	GO:0010605~negative regulation of macromolecule metabolic process	74	7.52798	2.2e-06	COPS2, ARID4A, NR6A1, TGFB3, ZEB2, PAWR, PAX3, PDCD4, HOXC8, SIN3B, FNTA, ATG5, WWP2, WWP1, RAB23, EED, RARB, INSR, PSMD7, FGF2, MYST3, PRKCA, ZNF281, PPP2R1A, SATB2, CTBP2, RB1, RBBP7, MBD2, MBD1, PURA, NCOA2, BPTF, MAP3K10, ASB1, TGIF1, CLN8, EIF2C4, HMGB2, ENPP1, TFCP2L1, IGF2BP2, FKBP1A, TIMP3, LIN28B, HIC2, EIF3E, ITGAV, RNF128, AATF, PGGT1B, ZNF423, SIM2, PTPN3, TBX2, JARID2, SMAD7, SMAD6, …	775	734	13528	1.75982	0.00676151	0.000678	0.00397798
GOTERM_BP_FAT	GO:0045859~regulation of protein kinase activity	43	4.37436	2.88e-06	CCNT2, ADCY3, CDK5R1, ADCY1, DRD1, HMGCR, TGFB3, ZEB2, PDCD4, SPRY4, TRIB2, LATS2, CCNE2, APP, PRKAR2A, KRAS, MAP3K2, MAP3K9, GAB1, CD4, PPAP2A, FGF2, INSR, ADAM9, GHR, PRKCA, DEPDC6, PPP2R1A, MAP2K1, PIM1, RB1, CDKN3, CDC25A, CDKN1C, ADRB2, CCND1, YWHAG, TSC1, CCND2, RGS3, MAP3K10, RELN, F2R	775	345	13528	2.17561	0.00882097	0.000805	0.00519497
GOTERM_BP_FAT	GO:0043549~regulation of kinase activity	44	4.47609	2.92e-06	CCNT2, ADCY3, CDK5R1, ADCY1, DRD1, HMGCR, TGFB3, ZEB2, PDCD4, SPRY4, TRIB2, LATS2, CCNE2, APP, PRKAR2A, KRAS, MAP3K2, MAP3K9, GAB1, CD4, PPAP2A, FGF2, INSR, ADAM9, GHR, PRKCA, DEPDC6, PPP2R1A, MAP2K1, RBL2, PIM1, RB1, CDKN3, CDC25A, CDKN1C, ADRB2, CCND1, YWHAG, TSC1, CCND2, RGS3, MAP3K10, RELN, F2R	775	357	13528	2.15138	0.00896227	0.00075	0.00527855
GOTERM_BP_FAT	GO:0051338~regulation of transferase activity	45	4.57782	3.6e-06	CCNT2, ADCY3, CDK5R1, ADCY1, DRD1, HMGCR, TGFB3, ZEB2, PDCD4, SPRY4, TRIB2, LATS2, CCNE2, APP, PRKAR2A, KRAS, MAP3K2, MAP3K9, GAB1, CD4, PPAP2A, FGF2, INSR, ADAM9, GHR, PRKCA, DEPDC6, PPP2R1A, MAP2K1, RBL2, PIM1, RB1, CDKN3, CDC25A, CDKN1C, ADRB2, CCND1, YWHAG, TSC1, CCND2, RGS3, MAP3K10, RELN, CLN8, F2R	775	372	13528	2.11155	0.0110344	0.000853	0.00650574
GOTERM_BP_FAT	GO:0031327~negative regulation of cellular biosynthetic process	60	6.10376	3.94e-06	COPS2, ARID4A, NR6A1, TGFB3, ZEB2, PAX3, PAWR, PDCD4, SIN3B, HOXC8, WWP1, EED, RARB, FGF2, MYST3, PRKCA, ZNF281, SATB2, CTBP2, RB1, MBD2, RBBP7, MBD1, PURA, NCOA2, BPTF, GRM7, MAP3K10, ASB1, TGIF1, EIF2C4, HMGB2, ENPP1, TFCP2L1, IGF2BP2, HIC2, EIF3E, RNF128, AATF, ZNF423, SIM2, TBX2, JARID2, SMAD7, SIRT1, UBP1, FOXP1, STAT3, ATXN1, CDKN1C, SALL4, TSC1, DR1, RNF2, JAZF1, HIVEP1, SMURF2, ID4, KLF4,…	775	561	13528	1.8669	0.0120615	0.000866	0.00711497
GOTERM_BP_FAT	GO:0010557~positive regulation of macromolecule biosynthetic process	67	6.81587	4.29e-06	HNF1B, E2F3, ARNT2, TGFB3, PAWR, PAX3, ZIC3, FOS, CCNE1, APP, FNTA, GATA6, WIBG, RARB, FGF2, INSR, IL1A, MYST3, SERTAD2, SATB2, IRS2, EGR2, ZNF287, SIX2, RB1, ARID1B, CARD11, ADRB2, NCOA2, MTF1, CD80, BPTF, PDGFRA, MAPRE3, EIF5A2, CLOCK, HMGB2, SOX5, SOX4, HOXA1, HAND2, PTH, NFAT5, CD4, RNF10, AATF, DYRK2, NFATC3, ASF1A, ZNF423, CD28, KLF6, ESRRA, CREB1, CEBPG, TEAD1, KLF15, DDX5, STAT3, ATXN1, S…	775	654	13528	1.78825	0.0131142	0.00088	0.00774006
GOTERM_BP_FAT	GO:0032268~regulation of cellular protein metabolic process	53	5.39166	4.54e-06	METAP1, CPEB2, BTRC, TGFB3, ZEB2, PDCD4, APP, PRKAR2A, FNTA, ATG5, WIBG, MAP3K9, GAB1, RAB23, QKI, PSMD7, FGF2, INSR, ADAM9, GHR, PRKCA, PPP2R1A, PRKCE, EIF4G2, ACVR2A, CCND1, CD80, CCND2, EIF2S1, EIF4A2, MAP3K10, EIF5A2, CLN8, EIF2C4, ENPP1, IGF2BP2, FKBP1A, TIMP3, ZFP36L1, MAP3K2, BCL2, ITGAV, EIF3E, CD4, CD28, PTPN3, SMAD7, SMAD6, DOCK7, CASC3, ATXN2, TSC1, BMPR1A	775	474	13528	1.95177	0.0138723	0.000873	0.00819057
GOTERM_BP_FAT	GO:0003002~regionalization	29	2.95015	7.48e-06	HNF1B, HOXA11, DSCAML1, ZEB2, GREM1, ZIC3, HOXA1, HOXC8, CYP26B1, RAB23, HOXA10, AXIN2, EGR2, SMAD6, OTX1, EN1, DLL1, ACVR2A, CRKL, BTG2, HIPK1, RNF2, HOXB5, FOXG1, LRP6, TGIF1, RELN, PBX3, BMPR1A	775	197	13528	2.56959	0.0227818	0.00135469	0.0135117
GOTERM_BP_FAT	GO:0009891~positive regulation of biosynthetic process	69	7.01933	8.64e-06	HNF1B, E2F3, ARNT2, TGFB3, PAWR, PAX3, ZIC3, FOS, CCNE1, APP, FNTA, GATA6, WIBG, RARB, FGF2, INSR, IL1A, MYST3, SERTAD2, SATB2, IRS2, EGR2, ZNF287, SIX2, RB1, ARID1B, CARD11, ADRB2, NCOA2, MTF1, CD80, BPTF, PDGFRA, MAPRE3, EIF5A2, CLOCK, DRD1, HMGB2, SOX5, SOX4, HOXA1, HAND2, PTH, NFAT5, CD4, RNF10, AATF, DYRK2, NFATC3, ASF1A, ZNF423, CD28, KLF6, ESRRA, CREB1, CEBPG, TEAD1, KLF15, DDX5, ABCG4, ST…	775	695	13528	1.73299	0.0262554	0.00147703	0.0155993
GOTERM_BP_FAT	GO:0007389~pattern specification process	35	3.56053	9.71e-06	HNF1B, HOXA11, DSCAML1, ZEB2, GREM1, ZIC1, ZIC3, HOXA1, HOXC8, CYP26B1, RAB23, HOXA10, PKD2, AXIN2, CYR61, SIM2, SATB2, EGR2, SMAD6, OTX1, EN1, DLL1, ACVR2A, EYA1, CRKL, BTG2, HIPK1, HOXB5, RNF2, FOXG1, LRP6, TGIF1, RELN, PBX3, BMPR1A	775	267	13528	2.28817	0.0294716	0.00157321	0.0175388
GOTERM_BP_FAT	GO:0006357~regulation of transcription from RNA polymerase II promoter	71	7.22279	1.11e-05	HNF1B, NR6A1, ARNT2, TGFB3, PAWR, PAX3, ZIC3, FOS, HOXC8, APP, TRAK2, GATA6, RARB, FGF2, ZNF281, SATB2, EGR2, OTX1, SIX2, RB1, RBBP7, MBD2, MYCN, ADRB2, NCOA2, MTF1, BPTF, SMARCA5, TGIF1, CLOCK, HMGB2, TFAP4, TFCP2L1, SOX5, MED12L, HOXA1, HAND2, PTH, TEF, NFAT5, AATF, NFATC3, SIM2, KLF6, ESRRA, MAP2K1, TBX2, JARID2, SMAD7, CREB1, CEBPG, TEAD1, UBP1, SIRT1, FOXP1, STAT3, STAT2, PKNOX2, ATXN1, CDKN…	775	727	13528	1.70473	0.0337588	0.00171562	0.0201342
GOTERM_BP_FAT	GO:0007167~enzyme linked receptor protein signaling pathway	41	4.17091	1.3e-05	FGFR2, FGF7, GRIK2, ERBB3, TGFB3, SHOC2, RPE65, FKBP1A, PHIP, FOS, FNTA, GAB1, CD4, PIK3R3, RAPGEF1, FGF2, INSR, ADAM9, GHR, IRS2, RET, SMAD7, CREB1, NLK, SMAD6, TRIO, RAF1, STAT3, KDR, RPS6KA5, ACVR2A, EPHA4, ADRB2, EPS8, COL1A2, PDGFRA, TGFBR3, SMURF2, PLEKHA1, TOB1, BMPR1A	775	342	13528	2.09262	0.0393155	0.00190814	0.0235152
GOTERM_BP_FAT	GO:0009725~response to hormone stimulus	43	4.37436	1.36e-05	ADCY3, HMGB2, DRD1, ADCY1, ENPP1, ERBB3, ARNT2, TGFB3, PDE3B, RPS6KB1, RPE65, TIMP3, LATS2, PHIP, CCNE1, FOS, PRKAR2A, KRAS, BCL2, GAB1, IDH1, PIK3R3, INSR, GHR, ADAM9, PRKCA, IRS2, EGR2, MAP2K1, MAT2A, GATM, MAP1B, UBE2B, STAT3, CCND1, BTG2, TSC1, ADM, CCND2, PDGFRA, TGFBR3, STEAP2, ABCC5	775	367	13528	2.04519	0.0409512	0.0018988	0.0245141
GOTERM_BP_FAT	GO:0001932~regulation of protein amino acid phosphorylation	26	2.64496	1.71e-05	ENPP1, TGFB3, FKBP1A, ZEB2, PDCD4, PRKAR2A, MAP3K2, MAP3K9, BCL2, GAB1, CD4, FGF2, INSR, GHR, PRKCA, PPP2R1A, SMAD7, SMAD6, DOCK7, PRKCE, ACVR2A, CCND1, CD80, CCND2, MAP3K10, BMPR1A	775	173	13528	2.62337	0.0512152	0.00228318	0.0308215
GOTERM_BP_FAT	GO:0031328~positive regulation of cellular biosynthetic process	67	6.81587	1.95e-05	HNF1B, E2F3, ARNT2, TGFB3, PAWR, PAX3, ZIC3, FOS, CCNE1, APP, GATA6, WIBG, RARB, FGF2, INSR, IL1A, MYST3, SERTAD2, SATB2, IRS2, EGR2, ZNF287, SIX2, RB1, ARID1B, CARD11, ADRB2, NCOA2, MTF1, CD80, BPTF, PDGFRA, MAPRE3, EIF5A2, CLOCK, DRD1, HMGB2, SOX5, SOX4, HOXA1, HAND2, PTH, NFAT5, CD4, RNF10, AATF, DYRK2, NFATC3, ASF1A, ZNF423, CD28, KLF6, ESRRA, CREB1, CEBPG, TEAD1, KLF15, DDX5, STAT3, ATXN1, S…	775	685	13528	1.70732	0.0583994	0.00250411	0.0352767
GOTERM_BP_FAT	GO:0043434~response to peptide hormone stimulus	24	2.44151	2.15e-05	PRKCA, DRD1, IRS2, EGR2, ENPP1, GATM, ERBB3, MAP1B, PDE3B, RPS6KB1, RPE65, UBE2B, STAT3, PHIP, BTG2, ADM, TSC1, CCND2, BCL2, GAB1, PIK3R3, INSR, ABCC5, GHR	775	154	13528	2.72034	0.0639626	0.0026405	0.03875
GOTERM_BP_FAT	GO:0030182~neuron differentiation	48	4.88301	2.32e-05	CDK5R1, DRD1, LPPR4, AGTPBP1, ERBB3, SOX5, DSCAML1, RPE65, PAX3, MYCBP2, ATP2B2, HOXA1, APP, HOXC8, BCL2, CNTNAP2, PAFAH1B1, LHX8, SNAP25, SS18L1, DCLK1, PRKCA, RET, EGR2, MAP2K1, CREB1, MAP1B, PTPRR, NTN4, DOCK7, EN1, EN2, NRXN1, STAT3, SALL3, CDKN1C, SLITRK1, EPHA4, BTG2, ADM, FOXG1, CYFIP1, RELN, SIAH1, CNTN4, ID4, PBX3, CLN8	775	438	13528	1.91293	0.06894	0.0027436	0.041875
GOTERM_BP_FAT	GO:0006350~transcription	163	16.5819	2.32e-05	MORF4L1, LMO3, ARNT2, ASCC1, APOBEC3F, CBX7, ZIC3, GTF2E1, EPC2, SIN3B, HOXC8, CDCA7, GATA6, MIER3, CREB3L2, EED, RARB, TBPL1, MYST3, PHOX2B, RBL2, ARID1B, FRY, MTF1, PRDM4, PRDM5, FOXG1, SMARCA5, TGIF1, NFE2L1, TFAP2D, TGIF2, TFB1M, MYNN, LRPPRC, SUV420H1, CAMTA1, TFAP4, GPBP1L1, ELL, TFCP2L1, HOXA11, SOX5, AHCTF1, SOX4, ZNF615, ATF2, MED12L, HOXA1, TCERG1, HOXA10, TEF, LHX8, ASF1A, ZNF423, PLAG…	775	2101	13528	1.35423	0.069096	0.00264831	0.0419732
GOTERM_BP_FAT	GO:0010629~negative regulation of gene expression	53	5.39166	2.52e-05	COPS2, ARID4A, NR6A1, ZEB2, PAX3, PAWR, PDCD4, SIN3B, HOXC8, WWP2, WWP1, EED, RARB, FGF2, INSR, MYST3, ZNF281, SATB2, CTBP2, RB1, MBD2, RBBP7, MBD1, PURA, NCOA2, BPTF, MAP3K10, TGIF1, EIF2C4, HMGB2, TFCP2L1, LIN28B, HIC2, SIM2, ZNF423, TBX2, JARID2, SMAD7, SIRT1, UBP1, STAT3, FOXP1, ATXN1, CDKN1C, SALL4, RNF2, DR1, JAZF1, HIVEP1, SMURF2, ID4, KLF4, NCOR2	775	504	13528	1.8356	0.0748057	0.00277299	0.045579
Cluster 3
Category	Term	Count	%	PValue	Genes	List Total	Pop Hits	Pop Total	Fold Enrichment	Bonferroni	Benjamini	FDR
GOTERM_BP_FAT	GO:0045184~establishment of protein localization	68	7.90698	2.02e-06	GRPEL2, LTBP2, RAB5B, GRIK2, ZMAT3, C16ORF70, VPS37A, SYNGR1, RAB1A, TGFB1, SSR1, HOOK1, COPB2, CRY2, RNF103, MS4A2, RAB6B, RAB6A, SCAMP5, KDELR3, STX2, GOLT1B, VPS45, STXBP1, IPO8, VTI1A, CD40LG, SRP72, KPNA4, COL1A1, EIF5A2, SERP1, NUP98, AP1M2, EXOC8, STAM2, SNX1, SNX4, ARF5, RIMS1, NXT2, SFT2D1, UEVLD, TRAM2, NUP210, NUP50, CHM, EXOC5, TRAM1, SEC61A1, SYS1, FAM125B, GDI1, RAB8A, RAB8B, PLEK, …	658	769	13528	1.81798	0.00543036	0.00543036	0.00359232
GOTERM_BP_FAT	GO:0015031~protein transport	67	7.7907	2.89e-06	GRPEL2, LTBP2, RAB5B, GRIK2, ZMAT3, C16ORF70, VPS37A, SYNGR1, RAB1A, TGFB1, SSR1, HOOK1, COPB2, CRY2, RNF103, MS4A2, RAB6B, RAB6A, SCAMP5, KDELR3, STX2, GOLT1B, VPS45, STXBP1, IPO8, VTI1A, CD40LG, SRP72, KPNA4, COL1A1, EIF5A2, SERP1, NUP98, AP1M2, EXOC8, STAM2, SNX1, SNX4, ARF5, RIMS1, NXT2, SFT2D1, UEVLD, TRAM2, NUP210, NUP50, CHM, EXOC5, TRAM1, SEC61A1, SYS1, FAM125B, GDI1, RAB8A, RAB8B, PLEK, …	658	762	13528	1.8077	0.00775661	0.00388586	0.00513717
GOTERM_BP_FAT	GO:0016192~vesicle-mediated transport	54	6.27907	5.29e-06	WASF2, C16ORF70, TXLNA, RAB1A, RTN3, HOOK1, COPB2, PUM1, RAB6B, RAPGEF4, RAB6A, SCAMP5, KDELR3, STX2, GOLT1B, VPS45, STXBP1, COLEC12, VTI1A, ELMO1, ANKRD27, GAPVD1, LRP10, STEAP2, SPAST, AP1M2, EXOC8, SNX1, SNX4, ARF5, RIMS1, PEX5L, RIMS4, RIMS3, CHP, EXOC5, THBS1, PLA2R1, RAB8A, VAV3, PLEK, CORO1C, NRAS, AP2A2, RABEP1, GRIA2, ULK1, NEDD4, AP2A1, RAB22A, SYT13, SH3D19, MAPK8IP1, YKT6	658	576	13528	1.92743	0.0141689	0.00474545	0.00941421
GOTERM_BP_FAT	GO:0007242~intracellular signaling cascade	96	11.1628	7.12e-06	RP1, ADCY1, STK38, RAB5B, EFNA1, WASF2, RAB1A, PRKAR2B, DIRAS2, ARHGAP1, GUCY1A2, SPRED2, RAPGEF5, RAPGEF4, RAB6B, CALCRL, GNG3, SPRED1, TLK2, RAB6A, ARL5B, CCNA2, PAG1, SHC4, DEPDC6, C9ORF86, RET, BCR, MAGI2, BRCC3, SOCS3, STMN2, PIK3CD, ADIPOR2, SOCS6, SOCS7, DCDC2, COLEC12, ARHGEF12, PRKCE, PPARGC1A, GRM1, MARK1, ELMO1, SIRPG, GNB1, MED17, HTR7, GNB4, ARL8B, SIAH2, ASB4, ASB6, DCBLD2, PLCXD3, …	658	1256	13528	1.57141	0.019015	0.00478802	0.012665
Cluster 4
Category	Term	Count	%	PValue	Genes	List Total	Pop Hits	Pop Total	Fold Enrichment	Bonferroni	Benjamini	FDR
GOTERM_BP_FAT	GO:0045935~positive regulation of nucleobase, nucleoside, nucleotide and nucleic acid metabolic process	68	7.3913	1.45e-07	MEF2C, HNF1B, RSF1, HOXD13, FOXO1, CTCF, CNOT7, CITED4, CBFB, ZXDA, CITED2, EPC1, GATA2, MDFIC, SMARCD1, POU4F2, PDGFC, RARB, MKL2, INSR, MYST4, SATB2, MYO6, SOX11, LEF1, MED14, MED13, NPAS4, TBR1, UBE2N, MAPK1, HHEX, EYA1, EP300, MTF1, PDGFRA, NFE2L2, SMARCA1, ING5, ADORA2B, HOXA13, ONECUT2, SOX4, KITLG, NFYA, ABCA1, PRDM16, SOX9, IGF1R, MEIS2, ZNF423, PLAGL2, KLF12, MAML1, CREB1, TEAD1, MSTN, I…	754	624	13528	1.95518	0.000404	0.000404	0.000259
GOTERM_BP_FAT	GO:0045449~regulation of transcription	202	21.9565	1.67e-07	MEF2C, EIF2C2, HIRA, HOXD13, MXI1, CITED4, TAF7L, CITED2, EPC1, FLI1, MED28, PATZ1, ZNF395, RARB, TBPL1, PHOX2B, ZNF100, RCOR3, EMX2, MED14, MED13, TBR1, MAPK1, MTF1, ZZZ3, PRDM1, SUV420H1, CRTC3, HOXA13, ELL, MYT1, HOXA10, LHX8, VEZF1, PLAGL2, PLAG1, IKZF4, ZBTB47, NRBF2, KLF12, MAML1, PHB, RYBP, MSTN, CELSR2, EN2, UBP1, ZNF217, RNF2, JAZF1, SUPT16H, ZBTB33, HNF1B, BACH2, ELF2, ZBTB39, ZEB2, C10…	754	2601	13528	1.39339	0.000467	0.000234	0.000299
GOTERM_BP_FAT	GO:0051173~positive regulation of nitrogen compound metabolic process	69	7.5	2.18e-07	MEF2C, HNF1B, RSF1, HOXD13, FOXO1, CTCF, CNOT7, CITED4, CBFB, ZXDA, CITED2, EPC1, GATA2, MDFIC, SMARCD1, POU4F2, PDGFC, RARB, MKL2, INSR, MYST4, EGFR, SATB2, MYO6, SOX11, LEF1, MED14, MED13, NPAS4, TBR1, UBE2N, MAPK1, HHEX, EYA1, EP300, MTF1, PDGFRA, NFE2L2, SMARCA1, ING5, ADORA2B, HOXA13, ONECUT2, SOX4, KITLG, NFYA, ABCA1, PRDM16, SOX9, IGF1R, MEIS2, ZNF423, PLAGL2, KLF12, MAML1, CREB1, TEAD1, M…	754	644	13528	1.92232	0.000609	0.000203	0.00039
GOTERM_BP_FAT	GO:0031328~positive regulation of cellular biosynthetic process	72	7.82609	2.41e-07	MEF2C, HNF1B, RSF1, HOXD13, FOXO1, CTCF, CNOT7, CITED4, CBFB, ZXDA, CITED2, EPC1, GATA2, MDFIC, SMARCD1, POU4F2, PDGFC, RARB, MKL2, INSR, IL1A, EBI3, MYST4, EGFR, SATB2, MYO6, SOX11, LEF1, MED14, NPAS4, MED13, TBR1, IRS1, MAPK1, HHEX, EP300, MTF1, PDGFRA, NFE2L2, SMARCA1, ING5, HOXA13, ADORA2B, ONECUT2, SOX4, KITLG, ABCA1, NFYA, PRDM16, SOX9, IGF1R, MEIS2, DAZL, DYRK2, ZNF423, PLAGL2, CD28, KLF12…	754	685	13528	1.88584	0.000673	0.000168	0.000431
GOTERM_BP_FAT	GO:0010557~positive regulation of macromolecule biosynthetic process	69	7.5	3.91e-07	MEF2C, HNF1B, RSF1, HOXD13, FOXO1, CTCF, CNOT7, CITED4, CBFB, ZXDA, CITED2, EPC1, GATA2, MDFIC, SMARCD1, POU4F2, PDGFC, RARB, MKL2, INSR, IL1A, EBI3, MYST4, SATB2, MYO6, SOX11, LEF1, MED14, MED13, NPAS4, TBR1, IRS1, MAPK1, HHEX, EP300, MTF1, PDGFRA, NFE2L2, SMARCA1, ING5, HOXA13, ONECUT2, SOX4, KITLG, NFYA, PRDM16, SOX9, IGF1R, MEIS2, DAZL, DYRK2, ZNF423, PLAGL2, CD28, KLF12, MAML1, CREB1, TEAD1,…	754	654	13528	1.89293	0.00109182	0.000218	0.000699
GOTERM_BP_FAT	GO:0009891~positive regulation of biosynthetic process	72	7.82609	4.22e-07	MEF2C, HNF1B, RSF1, HOXD13, FOXO1, CTCF, CNOT7, CITED4, CBFB, ZXDA, CITED2, EPC1, GATA2, MDFIC, SMARCD1, POU4F2, PDGFC, RARB, MKL2, INSR, IL1A, EBI3, MYST4, EGFR, SATB2, MYO6, SOX11, LEF1, MED14, NPAS4, MED13, TBR1, IRS1, MAPK1, HHEX, EP300, MTF1, PDGFRA, NFE2L2, SMARCA1, ING5, HOXA13, ADORA2B, ONECUT2, SOX4, KITLG, ABCA1, NFYA, PRDM16, SOX9, IGF1R, MEIS2, DAZL, DYRK2, ZNF423, PLAGL2, CD28, KLF12…	754	695	13528	1.8587	0.001178	0.000196	0.000754
GOTERM_BP_FAT	GO:0010604~positive regulation of macromolecule metabolic process	83	9.02174	7.86e-07	DLC1, MEF2C, HNF1B, RSF1, FOXO1, HOXD13, CTCF, CNOT7, CITED4, CBFB, ZXDA, CITED2, EPC1, GATA2, MDFIC, SMARCD1, POU4F2, PDGFC, RARB, MKL2, INSR, IL1A, EBI3, MYST4, SATB2, MYO6, SOX11, LEF1, MED14, NPAS4, MED13, IRS1, TBR1, UBE2N, MAPK1, HHEX, PSMA1, ACVR2A, VEGFC, EYA1, EP300, MTF1, PDGFRA, PRDM1, NFE2L2, SMARCA1, ING5, RAG1AP1, HOXA13, CSF1, ONECUT2, SOX4, KITLG, NFYA, PRDM16, SOX9, IGF1R, MEIS2,…	754	857	13528	1.73764	0.00219177	0.000313	0.00140422
GOTERM_BP_FAT	GO:0006350~transcription	166	18.0435	1.21e-06	MEF2C, EIF2C2, ZNF827, HIRA, HOXD13, FOXO1, CNOT1, CNOT7, MXI1, CNOT6, CITED4, ZXDA, CBFB, TAF7L, CITED2, EPC1, GATA2, FLI1, MED28, OLIG3, MIER2, MDFIC, GATA3, MIER3, ZNF395, PATZ1, RARB, MYST4, TBPL1, ZNF577, PHOX2B, ZNF100, RCOR3, MED14, MED13, TBR1, FOXN3, FOXN4, HHEX, EP300, C1ORF83, MTF1, ZZZ3, NFE2L1, TFAP2D, PRDM1, NFE2L2, SMARCA1, SUV420H1, CRTC3, CAMTA1, HOXA13, ELL, ONECUT2, SOX4, MYT1,…	754	2101	13528	1.41757	0.00338136	0.000423	0.00216766
GOTERM_BP_FAT	GO:0009952~anterior/posterior pattern formation	24	2.6087	2.7e-06	HNF1B, EMX2, GRSF1, LEF1, HOXD13, ZEB2, DLL1, CTNNBIP1, HOXB3, ACVR2A, HHEX, HOXC11, EP300, HOXA4, BTG2, SFRP1, HIPK1, HOXA5, RNF2, HOXB5, HOXA10, NEUROD1, MLLT3, BMPR1A	754	140	13528	3.07571	0.00749412	0.000835	0.00481405
GOTERM_BP_FAT	GO:0003002~regionalization	29	3.15217	4.45e-06	HNF1B, HOXD13, ZEB2, GREM1, HOXA4, HOXA5, HOXA10, MLLT3, DVL2, EMX2, RPGRIP1L, GRSF1, LEF1, DLL1, CELSR2, HOXB3, CTNNBIP1, HHEX, ACVR2A, HOXC11, EP300, BTG2, SFRP1, HIPK1, RNF2, HOXB5, NEUROD1, RELN, BMPR1A	754	197	13528	2.64116	0.0123509	0.00124201	0.00795323
GOTERM_BP_FAT	GO:0010628~positive regulation of gene expression	60	6.52174	5e-06	MEF2C, HNF1B, RSF1, HOXD13, FOXO1, CTCF, CNOT7, CITED4, CBFB, ZXDA, CITED2, GATA2, EPC1, MDFIC, SMARCD1, POU4F2, MKL2, RARB, MYST4, SATB2, MYO6, SOX11, LEF1, MED14, MED13, NPAS4, TBR1, MAPK1, HHEX, EP300, MTF1, PRDM1, NFE2L2, SMARCA1, ING5, RAG1AP1, HOXA13, CSF1, ONECUT2, SOX4, NFYA, PRDM16, SOX9, MEIS2, ZNF423, PLAGL2, KLF12, MAML1, CREB1, TEAD1, MSTN, ISL1, HDAC4, SP1, EBF3, THRAP3, EBF1, NEURO…	754	581	13528	1.85284	0.0138592	0.00126793	0.00893127
GOTERM_BP_FAT	GO:0006793~phosphorus metabolic process	87	9.45652	1.04e-05	CDC14A, NUAK1, PRKG2, PTEN, RNGTT, ACVR1B, TOP1, PSKH1, NDUFS4, MDFIC, CLK4, EEF2K, STK39, TLK2, INSR, AKT3, EGFR, TYRO3, SGK1, PAN3, CSNK1G1, PTPRF, LIMK1, TRPM7, MYLK4, CDK6, SCYL3, PPP1CC, PTPRO, CDK5, SACM1L, MAP4K3, MAPK1, HUNK, MAP4K4, ACVR2A, MTMR14, EYA1, PPM1E, HIPK1, SBF2, PDGFRA, PPM1L, RELN, MAP3K14, MAP3K12, FGFR2, ERBB4, ADORA2B, ERBB3, SSH2, DUSP10, BRSK1, TRIB2, IGF1R, DAPP1, SNRK…	754	973	13528	1.60424	0.0285674	0.00241237	0.0185472
GOTERM_BP_FAT	GO:0006796~phosphate metabolic process	87	9.45652	1.04e-05	CDC14A, NUAK1, PRKG2, PTEN, RNGTT, ACVR1B, TOP1, PSKH1, NDUFS4, MDFIC, CLK4, EEF2K, STK39, TLK2, INSR, AKT3, EGFR, TYRO3, SGK1, PAN3, CSNK1G1, PTPRF, LIMK1, TRPM7, MYLK4, CDK6, SCYL3, PPP1CC, PTPRO, CDK5, SACM1L, MAP4K3, MAPK1, HUNK, MAP4K4, ACVR2A, MTMR14, EYA1, PPM1E, HIPK1, SBF2, PDGFRA, PPM1L, RELN, MAP3K14, MAP3K12, FGFR2, ERBB4, ADORA2B, ERBB3, SSH2, DUSP10, BRSK1, TRIB2, IGF1R, DAPP1, SNRK…	754	973	13528	1.60424	0.0285674	0.00241237	0.0185472
GOTERM_BP_FAT	GO:0016311~dephosphorylation	24	2.6087	1.38e-05	PTPRD, PTPN9, CDC14A, PTPRF, PTPRZ1, SSH2, DUSP10, PPP1CC, PTEN, PTPRO, RNGTT, SACM1L, EYA1, MTMR14, PPM1E, DAPP1, DUSP1, SBF2, PPP2CA, DUSP16, PPM1L, PPP3CA, MTMR4, DUSP6	754	154	13528	2.7961	0.0378921	0.00296703	0.0247186
GOTERM_BP_FAT	GO:0031175~neuron projection development	33	3.58696	1.48e-05	NRP2, ERBB3, PTEN, KLHL1, IGF1R, ANK3, ATXN10, B3GNT1, POU4F2, SEMA3A, DCX, SNAP25, SS18L1, ACTB, EGFR, MYO6, PTPRZ1, CREB1, OTX2, CELSR2, NRXN1, AFG3L2, ISL1, CDK5, TBR1, SLITRK1, SEMA6A, EPHA7, NEDD4, MAPK8IP3, RELN, NGFR, SLITRK6	754	256	13528	2.31279	0.0404847	0.00294758	0.0264451
GOTERM_BP_FAT	GO:0045941~positive regulation of transcription	57	6.19565	1.69e-05	MEF2C, HNF1B, RSF1, HOXD13, FOXO1, CTCF, CNOT7, CITED4, CBFB, ZXDA, CITED2, GATA2, EPC1, MDFIC, SMARCD1, POU4F2, MKL2, RARB, MYST4, SATB2, MYO6, SOX11, LEF1, MED14, MED13, NPAS4, TBR1, MAPK1, HHEX, EP300, MTF1, NFE2L2, SMARCA1, ING5, HOXA13, ONECUT2, SOX4, NFYA, PRDM16, SOX9, MEIS2, ZNF423, PLAGL2, KLF12, MAML1, CREB1, TEAD1, MSTN, ISL1, HDAC4, SP1, EBF3, THRAP3, EBF1, NEUROD1, NR5A2, RBM15	754	564	13528	1.81325	0.0461409	0.00314433	0.0302278
GOTERM_BP_FAT	GO:0043009~chordate embryonic development	39	4.23913	1.77e-05	DLC1, TAPT1, HNF1B, NDST1, ELL, PRRX1, ZEB2, BCL2L1, CITED2, ACVR1B, GATA2, CHD7, HOXA4, HOXA5, APBA2, MKL2, APBA1, DVL2, WDTC1, SATB2, MYO1E, RPGRIP1L, LEF1, DLL1, BCL2L11, HOXB3, ACVR2A, MAN2A1, EYA1, TJP1, EP300, SP1, TSC1, SFRP1, HOXB5, PDGFRA, MAPK8IP3, APAF1, PRDM1	754	331	13528	2.11397	0.0481514	0.00307958	0.0315777
GOTERM_BP_FAT	GO:0009792~embryonic development ending in birth or egg hatching	39	4.23913	2.17e-05	DLC1, TAPT1, HNF1B, NDST1, ELL, PRRX1, ZEB2, BCL2L1, CITED2, ACVR1B, GATA2, CHD7, HOXA4, HOXA5, APBA2, MKL2, APBA1, DVL2, WDTC1, SATB2, MYO1E, RPGRIP1L, LEF1, DLL1, BCL2L11, HOXB3, ACVR2A, MAN2A1, EYA1, TJP1, EP300, SP1, TSC1, SFRP1, HOXB5, PDGFRA, MAPK8IP3, APAF1, PRDM1	754	334	13528	2.09498	0.0586959	0.00355185	0.0387044
Cluster 5
Category	Term	Count	%	PValue	Genes	List Total	Pop Hits	Pop Total	Fold Enrichment	Bonferroni	Benjamini	FDR
GOTERM_BP_FAT	GO:0051174~regulation of phosphorus metabolic process	56	5.97652	1.76e-07	CCNT2, C13ORF18, ADCY1, ADCY2, PDGFB, PRKAG2, ZEB2, PDCD4, LATS2, ZFP91, PDPK1, PRKAR2A, CDKN2B, MDFIC, MAP3K9, TGFA, RAPGEF4, PPP1R14C, FGF2, GHR, PPP2R1A, PIM1, GTF2H1, ACVR2A, CCND1, ADRB2, CD80, EREG, CCND2, RELN, GADD45A, PRKD3, DRD1, CAV1, CDK5R1, CSF1, BMPR2, KIT, MAP3K2, DGKG, PPP2CA, BCL2, PRKAA1, TRAF7, PPAP2A, MAP2K1, SMAD7, NF1, SMG7, YWHAB, RICTOR, CDC25A, CDC25B, ATXN1, LRP8, BMPR1A	738	485	13528	2.11653	0.000521	0.000521	0.000316
GOTERM_BP_FAT	GO:0019220~regulation of phosphate metabolic process	56	5.97652	1.76e-07	CCNT2, C13ORF18, ADCY1, ADCY2, PDGFB, PRKAG2, ZEB2, PDCD4, LATS2, ZFP91, PDPK1, PRKAR2A, CDKN2B, MDFIC, MAP3K9, TGFA, RAPGEF4, PPP1R14C, FGF2, GHR, PPP2R1A, PIM1, GTF2H1, ACVR2A, CCND1, ADRB2, CD80, EREG, CCND2, RELN, GADD45A, PRKD3, DRD1, CAV1, CDK5R1, CSF1, BMPR2, KIT, MAP3K2, DGKG, PPP2CA, BCL2, PRKAA1, TRAF7, PPAP2A, MAP2K1, SMAD7, NF1, SMG7, YWHAB, RICTOR, CDC25A, CDC25B, ATXN1, LRP8, BMPR1A	738	485	13528	2.11653	0.000521	0.000521	0.000316
GOTERM_BP_FAT	GO:0032268~regulation of cellular protein metabolic process	54	5.76307	4.62e-07	EIF2C1, PDGFB, MASP1, CPEB2, BTRC, PRKAG2, EIF5B, ZEB2, PDCD4, ZFP91, PRKAR2A, FNTA, MDFIC, WIBG, MAP3K9, PUM1, QKI, RAPGEF4, EIF2B2, PSMD7, FGF2, SAMD4A, GHR, PPP2R1A, SKP1, PPARGC1A, EIF4G1, EIF4G2, ACVR2A, EIF4G3, CCND1, CD80, CCND2, EIF5A2, EIF2C4, CAV1, GCLC, CSF1, BMPR2, MKNK1, MAP3K2, PPP2CA, BCL2, MTPN, UBE2D1, TNRC6A, CD28, PTPN3, SMAD7, YWHAB, CASC3, RICTOR, ATXN2, BMPR1A	738	474	13528	2.0883	0.00136785	0.000684	0.000831
GOTERM_BP_FAT	GO:0042325~regulation of phosphorylation	53	5.65635	6.36e-07	CCNT2, ADCY1, ADCY2, PDGFB, PRKAG2, ZEB2, PDCD4, LATS2, ZFP91, PRKAR2A, PDPK1, CDKN2B, MDFIC, MAP3K9, TGFA, RAPGEF4, PPP1R14C, FGF2, GHR, PPP2R1A, PIM1, GTF2H1, ACVR2A, CCND1, ADRB2, CD80, EREG, CCND2, RELN, GADD45A, PRKD3, DRD1, CAV1, CDK5R1, CSF1, BMPR2, KIT, MAP3K2, DGKG, PPP2CA, BCL2, PRKAA1, TRAF7, PPAP2A, MAP2K1, SMAD7, NF1, RICTOR, CDC25A, CDC25B, ATXN1, LRP8, BMPR1A	738	466	13528	2.08481	0.00188162	0.000628	0.00114299
GOTERM_BP_FAT	GO:0060284~regulation of cell development	31	3.30843	7.02e-07	RTN4, CDK5R1, NOG, NRP1, SOX5, KIT, NR2E1, CRX, ZFP91, ROBO1, SEMA3F, BCL2, POU3F2, FGF2, B4GALT1, SMAD7, NF1, DLL1, ISL1, EYA1, YWHAH, NDEL1, CCND2, BTG1, NPTN, NEUROD1, TGFBR3, CNTN4, TGIF2, OMG, BMPR1A	738	205	13528	2.77195	0.00207893	0.00052	0.00126297
GOTERM_BP_FAT	GO:0010604~positive regulation of macromolecule metabolic process	81	8.64461	1.22e-06	MMS19, E2F3, PDGFB, BTRC, PRKAG2, GJA1, CNOT7, CBFB, CRX, WNT1, ZFP91, CCNE1, BRPF1, FNTA, MDFIC, WIBG, FOXF2, POU4F2, RARB, ITCH, FGF2, PSMD7, SAMD4A, GHR, SATB2, SKP1, PPARGC1A, GTF2H1, ARHGEF11, NRIP1, ACVR2A, CCND1, ADRB2, EYA1, MTF1, BPTF, CD80, EREG, NCOA3, CCND2, PDGFRA, ZFPM2, CAND1, EIF5A2, CLOCK, ACVR1, CAV1, GCLC, ABLIM3, CSF1, SOX5, BMPR2, SOX4, KIT, ARNT, BCL2, PTH, RNF10, POU3F2, UB…	738	857	13528	1.73253	0.00360845	0.000723	0.00219383
GOTERM_BP_FAT	GO:0051960~regulation of nervous system development	29	3.09498	1.76e-06	RTN4, CDK5R1, NOG, NRP1, SOX5, KIT, NR2E1, CRX, ZFP91, ROBO1, SEMA3F, BCL2, POU3F2, FGF2, SNAP25, NF1, DLL1, ISL1, EYA1, YWHAH, NDEL1, CCND2, NPTN, NEUROD1, CNTN4, TGIF2, OMG, CHRD, BMPR1A	738	192	13528	2.76869	0.00521098	0.00087	0.00317066
GOTERM_BP_FAT	GO:0045859~regulation of protein kinase activity	42	4.48239	2.05e-06	CCNT2, CDK5R1, DRD1, ADCY1, CAV1, ADCY2, PDGFB, CSF1, PRKAG2, ZEB2, KIT, PDCD4, LATS2, PDPK1, PRKAR2A, CDKN2B, MAP3K2, MDFIC, DGKG, MAP3K9, PPP2CA, TGFA, PRKAA1, TRAF7, PPAP2A, FGF2, GHR, PPP2R1A, MAP2K1, NF1, PIM1, CDC25A, CDC25B, GTF2H1, ADRB2, CCND1, EREG, CCND2, RELN, LRP8, GADD45A, PRKD3	738	345	13528	2.23155	0.00605889	0.000868	0.00368813
GOTERM_BP_FAT	GO:0016477~cell migration	36	3.84205	2.62e-06	DRD1, CDK5R1, NRP1, PDGFB, PLXNA2, ZEB2, KIT, CX3CL1, NR2E1, WNT1, ROBO1, SEMA3F, POU3F2, LHX6, PEX13, PAFAH1B1, PPAP2A, DCX, FGF2, DCLK1, FN1, B4GALT1, SATB2, RET, EMX2, ISL1, KDR, NDEL1, BTG1, LRP6, HBEGF, TGFBR3, RELN, LRP8, LAMC1, ACVR1	738	276	13528	2.39095	0.00774108	0.000971	0.00471607
GOTERM_BP_FAT	GO:0050767~regulation of neurogenesis	26	2.77481	3.48e-06	RTN4, CDK5R1, NOG, NRP1, SOX5, KIT, NR2E1, CRX, ZFP91, ROBO1, SEMA3F, BCL2, POU3F2, NF1, DLL1, ISL1, EYA1, YWHAH, NDEL1, CCND2, NPTN, NEUROD1, TGIF2, CNTN4, OMG, BMPR1A	738	166	13528	2.87106	0.0102653	0.00114583	0.00626181
GOTERM_BP_FAT	GO:0043549~regulation of kinase activity	42	4.48239	4.88e-06	CCNT2, CDK5R1, DRD1, ADCY1, CAV1, ADCY2, PDGFB, CSF1, PRKAG2, ZEB2, KIT, PDCD4, LATS2, PDPK1, PRKAR2A, CDKN2B, MAP3K2, MDFIC, DGKG, MAP3K9, PPP2CA, TGFA, PRKAA1, TRAF7, PPAP2A, FGF2, GHR, PPP2R1A, MAP2K1, NF1, PIM1, CDC25A, CDC25B, GTF2H1, ADRB2, CCND1, EREG, CCND2, RELN, LRP8, GADD45A, PRKD3	738	357	13528	2.15654	0.0143616	0.00144552	0.00877855
GOTERM_BP_FAT	GO:0045449~regulation of transcription	190	20.2775	6.8e-06	MMS19, EIF2C1, SNIP1, HIRA, HOXD1, CNOT7, CNOT6, NR2E1, CBFB, WNT1, ZFP91, EPC2, BRPF1, HOXC8, SMARCD2, MDFIC, MIER1, WWP1, MED26, FOXF2, MIER3, ZNF395, RARB, TBPL1, ZNF449, SATB2, EMX2, PIM1, HMG20A, ZHX3, PPARGC1A, ZNF3, ELL2, SUZ12, MED19, MTF1, PRDM4, EDF1, NFE2L1, TFAP2D, TGIF2, ST18, TFAP2C, EDA, LRPPRC, SUV420H1, CAMTA1, ZNF614, TSHZ1, GCLC, TFAP4, TFCP2L1, SOX5, SOX4, SOX7, ELK3, MYT1, AR…	738	2601	13528	1.33903	0.0199338	0.0018288	0.0122189
GOTERM_BP_FAT	GO:0008284~positive regulation of cell proliferation	46	4.90928	7.29e-06	FGFR2, NOG, E2F3, FGF7, NRP1, ERBB4, PDGFB, CSF1, SOX4, BCL2L1, KIT, NR2E1, SSR1, ARNT, CUL3, CD47, ZFP91, FNTA, TNFRSF11A, HOXA3, BCL2, TGFA, POU3F2, FGF2, PGGT1B, CD28, DNAJA2, B4GALT1, TBX2, BIRC6, MARK4, KDR, PURA, CDC25B, SUZ12, ADRB2, CCND1, EREG, CD80, CCND2, PDGFRA, HBEGF, MDM4, LAMC1, EIF5A2, BMPR1A	738	414	13528	2.03674	0.0213656	0.00179815	0.013106
GOTERM_BP_FAT	GO:0046907~intracellular transport	64	6.83031	7.65e-06	NPEPL1, NRBP1, XPO5, C16ORF70, CLTC, ZFYVE20, SSR1, GBF1, SRPR, ZFYVE9, VPS4B, PUM1, RANBP3, TLK1, SEC24C, CLINT1, FGF2, DYNC1I1, STX6, SEC23A, NUP133, SCAMP3, KIF5B, KIF1C, ADRB2, KIF1B, NDEL1, RAB14, KPNA4, KPNA3, LRPPRC, TRAPPC3, SH3GL2, MYO5A, ARL6IP1, YWHAZ, DRD1, AKAP12, SNX2, BCL2L1, KLC2, ABCA1, MACF1, BCL2, EXOC4, PAFAH1B1, PEX13, EXOC5, SNAP25, DCLK1, MAP2K1, SMG7, IPO11, YWHAB, PPIF, A…	738	657	13528	1.78563	0.0224201	0.00174273	0.0137602
GOTERM_BP_FAT	GO:0016192~vesicle-mediated transport	58	6.18997	8.34e-06	NPEPL1, NRBP1, C16ORF70, CLTC, ZFYVE20, GBF1, ZFYVE9, ACTR1A, VPS4B, PUM1, RAPGEF4, SEC24C, CLINT1, GHR, STX6, SEC23A, PLD2, SCAMP3, GOLT1B, LRP1B, RAB4B, RINT1, STXBP3, PI4KB, KIF1C, ADRB2, TRIM36, LRP12, RAB5A, RAB14, VAMP1, TRAPPC3, SH3GL2, ARFGAP2, CAV1, YWHAZ, SNAP91, CNIH, SNX2, ABCA1, PEX5L, EXOC4, EXOC5, TRIP10, SNAP25, DCLK1, EHD4, ELMOD1, CEBPE, MRC2, AP2A1, RAB34, SPTBN2, LRP6, LRP8, L…	738	576	13528	1.84579	0.0244104	0.00176367	0.0149968
GOTERM_BP_FAT	GO:0007167~enzyme linked receptor protein signaling pathway	40	4.26894	9.8e-06	FGFR2, NOG, FGF7, NRP1, ERBB4, PDGFB, COL3A1, BMPR2, SHOC2, KIT, PHIP, ACVR1B, FNTA, ZFYVE9, UBE2D1, RAPGEF1, FGF2, GHR, RET, SOCS2, EFNB3, SMAD7, PTPRG, AXL, RAF1, SOCS5, KDR, RPS6KA5, ACVR2A, ADRB2, EREG, ERBB2IP, PDGFRA, TGFBR3, HBEGF, SMURF2, CHRD, PLEKHA1, ACVR1, BMPR1A	738	342	13528	2.14393	0.0286137	0.00193353	0.0176168
GOTERM_BP_FAT	GO:0045664~regulation of neuron differentiation	22	2.34792	9.87e-06	RTN4, NOG, CDK5R1, NRP1, SOX5, DLL1, ISL1, NR2E1, CRX, ZFP91, EYA1, YWHAH, NDEL1, CCND2, ROBO1, BCL2, SEMA3F, NEUROD1, POU3F2, CNTN4, TGIF2, OMG	738	133	13528	3.03213	0.0288349	0.001827	0.017755
GOTERM_BP_FAT	GO:0051338~regulation of transferase activity	42	4.48239	1.33e-05	CCNT2, CDK5R1, DRD1, ADCY1, CAV1, ADCY2, PDGFB, CSF1, PRKAG2, ZEB2, KIT, PDCD4, LATS2, PDPK1, PRKAR2A, CDKN2B, MAP3K2, MDFIC, DGKG, MAP3K9, PPP2CA, TGFA, PRKAA1, TRAF7, PPAP2A, FGF2, GHR, PPP2R1A, MAP2K1, NF1, PIM1, CDC25A, CDC25B, GTF2H1, ADRB2, CCND1, EREG, CCND2, RELN, LRP8, GADD45A, PRKD3	738	372	13528	2.06959	0.038652	0.00231607	0.0239196
GOTERM_BP_FAT	GO:0021885~forebrain cell migration	8	0.853789	1.66e-05	DRD1, EMX2, LRP8, LHX6, PAFAH1B1, POU3F2, PEX13, RELN	738	17	13528	8.62618	0.0481272	0.00273646	0.0299292
GOTERM_BP_FAT	GO:0003002~regionalization	27	2.88154	2.53e-05	NOG, TSHZ1, BMPR2, ZEB2, WNT1, HOXC8, HOXA3, HOXA5, CYP26B1, HOXA10, AXIN2, MAFB, OTX1, EMX2, CELSR2, DLL1, ACVR2A, CRKL, HOXC11, MEOX2, BTG2, LRP6, NEUROD1, RELN, PBX3, CHRD, BMPR1A	738	197	13528	2.51232	0.0721357	0.00393276	0.0454266
GOTERM_BP_FAT	GO:0006928~cell motion	49	5.22946	2.54e-05	TLN1, NRP1, PDGFB, PLXNA2, CAPZA2, ZEB2, NR2E1, VCL, WNT1, ROBO1, SEMA3F, POU4F2, FGF2, SATB2, RET, EFNB3, KIF5C, EMX2, ARHGEF11, NDEL1, BTG1, RELN, SIAH1, CNTN4, WASL, LAMC1, ACVR1, DRD1, CDK5R1, KIT, CX3CL1, MACF1, POU3F2, PEX13, PAFAH1B1, LHX6, PPAP2A, DCX, DCLK1, FN1, B4GALT1, MAP2K1, DPYSL5, ISL1, KDR, LRP6, TGFBR3, HBEGF, LRP8	738	475	13528	1.89095	0.0726101	0.00376197	0.0457369
GOTERM_BP_FAT	GO:0051674~localization of cell	36	3.84205	2.78e-05	DRD1, CDK5R1, NRP1, PDGFB, PLXNA2, ZEB2, KIT, CX3CL1, NR2E1, WNT1, ROBO1, SEMA3F, POU3F2, LHX6, PEX13, PAFAH1B1, PPAP2A, DCX, FGF2, DCLK1, FN1, B4GALT1, SATB2, RET, EMX2, ISL1, KDR, NDEL1, BTG1, LRP6, HBEGF, TGFBR3, RELN, LRP8, LAMC1, ACVR1	738	307	13528	2.14952	0.0790713	0.00391482	0.0499778
GOTERM_BP_FAT	GO:0048870~cell motility	36	3.84205	2.78e-05	DRD1, CDK5R1, NRP1, PDGFB, PLXNA2, ZEB2, KIT, CX3CL1, NR2E1, WNT1, ROBO1, SEMA3F, POU3F2, LHX6, PEX13, PAFAH1B1, PPAP2A, DCX, FGF2, DCLK1, FN1, B4GALT1, SATB2, RET, EMX2, ISL1, KDR, NDEL1, BTG1, LRP6, HBEGF, TGFBR3, RELN, LRP8, LAMC1, ACVR1	738	307	13528	2.14952	0.0790713	0.00391482	0.0499778
Cluster 6
Category	Term	Count	%	PValue	Genes	List Total	Pop Hits	Pop Total	Fold Enrichment	Bonferroni	Benjamini	FDR
GOTERM_BP_FAT	GO:0045449~regulation of transcription	273	22.1951	8.95e-11	MEF2C, EIF2C1, SNIP1, RAB1A, ZFP91, EPC2, SIN3B, ZNF777, APP, BRPF1, SIN3A, CRY2, TRAK2, MED26, WWP1, FOXF2, RARB, SAP30L, TBPL1, PITX2, ZNF644, RCOR3, C11ORF30, RREB1, EMX2, MED14, PPARGC1A, PPARGC1B, MAPK1, RAB18, MTF1, FOXG1, TGIF1, VGLL2, TGIF2, ST18, SUV420H1, MYT1, TAL1, DMD, LHX2, HOXA10, LHX6, LHX8, NKX2-2, HIP1, PLAGL2, PLAG1, ASXL2, IKZF4, AEBP2, ZBTB47, KLF9, NTF3, MAP2K1, KLF12, SMAD7…	999	2601	13528	1.42132	2.96e-07	2.96e-07	1.63e-07
GOTERM_BP_FAT	GO:0010604~positive regulation of macromolecule metabolic process	113	9.18699	1.03e-09	DLC1, MEF2C, FOXO1, CNOT7, CBFB, ZFP91, APP, BRPF1, GATA6, WIBG, FOXF2, RARB, ITCH, INSR, ADAM9, GRHL3, MED14, ARID1A, IRS1, PPARGC1A, PPARGC1B, TNKS2, MAPK1, HIF1A, MTF1, PDGFRA, VGLL2, MAPK9, NFE2L2, SMARCA1, SMARCA2, CAV1, SOX2, SOX5, BMPR2, SOX4, MEIS2, RNF10, DYRK2, UBE2D1, ASF1A, NKX2-2, PLAGL2, RFX4, MAP2K1, NTF3, KLF12, KLF13, SMAD7, TGFBR1, FOXA1, NDFIP1, NR4A2, NDFIP2, NR4A3, DDX5, FURI…	999	857	13528	1.78552	3.41e-06	1.7e-06	1.88e-06
GOTERM_BP_FAT	GO:0006357~regulation of transcription from RNA polymerase II promoter	99	8.04878	2.54e-09	MEF2C, FOXO1, CNOT7, CBFB, HOXC8, APP, SIN3A, SMARCD2, TRAK2, GATA6, MED26, RARB, SATB1, MED14, PPARGC1A, PPARGC1B, SUZ12, HIF1A, MTF1, VGLL2, TGIF1, ST18, SMARCA2, TFAP4, SOX2, SOX5, MED12L, TAL1, MEIS2, NKX2-2, PLAGL2, TAF4, NTF3, RFX4, MAP2K1, KLF9, KLF12, KLF13, SMAD7, KLF11, FOXA1, NR4A2, NEUROG1, NR4A3, FOXP1, DLX2, HDAC4, DLX1, ETS1, JAZF1, E2F1, PPARA, ELF2, MITF, PAX3, FOS, ZNF148, HEY2,…	999	727	13528	1.84403	8.39e-06	2.8e-06	4.62e-06
GOTERM_BP_FAT	GO:0045935~positive regulation of nucleobase, nucleoside, nucleotide and nucleic acid metabolic process	88	7.15447	4.19e-09	E2F1, MEF2C, PPARA, MITF, FOXO1, PAX3, CNOT7, CBFB, FOS, APP, BRPF1, ZNF148, GATA6, FOXF2, RARB, MKL2, NR2F2, ALX4, INSR, ALX1, FOXJ2, GRHL3, MED14, ARID1A, RB1, TOPORS, PPARGC1A, PPARGC1B, GTF2H1, TNKS2, MAPK1, ADRB2, EYA1, HIF1A, MTF1, BPTF, EREG, CD80, NCOA3, PDGFRA, MGEA5, VGLL2, ZFPM2, NFE2L2, SMARCA1, SMARCA2, MAPRE3, CLOCK, SOX2, SOX5, SOX4, ABCA1, TCF7L1, NPAS2, MEIS2, HAND1, BCL11B, BCL3…	999	624	13528	1.9097	1.38e-05	3.46e-06	7.62e-06
GOTERM_BP_FAT	GO:0051173~positive regulation of nitrogen compound metabolic process	90	7.31707	4.24e-09	E2F1, MEF2C, PPARA, MITF, FOXO1, PAX3, CNOT7, CBFB, FOS, APP, BRPF1, ZNF148, GATA6, FOXF2, RARB, MKL2, NR2F2, ALX4, INSR, ALX1, FOXJ2, GRHL3, MED14, ARID1A, RB1, TOPORS, PPARGC1A, PPARGC1B, GTF2H1, TNKS2, MAPK1, ADRB2, EYA1, HIF1A, MTF1, BPTF, EREG, CD80, NCOA3, PDGFRA, MGEA5, VGLL2, ZFPM2, NFE2L2, SMARCA1, SMARCA2, MAPRE3, CLOCK, SOX2, SOX5, SOX4, ABCA1, HPRT1, TCF7L1, NPAS2, MEIS2, HAND1, BCL11…	999	644	13528	1.89245	1.4e-05	2.8e-06	7.71e-06
GOTERM_BP_FAT	GO:0010557~positive regulation of macromolecule biosynthetic process	90	7.31707	8.98e-09	E2F1, MEF2C, PPARA, MITF, FOXO1, PAX3, CNOT7, CBFB, FOS, APP, BRPF1, ZNF148, GATA6, WIBG, FOXF2, RARB, MKL2, NR2F2, ALX4, INSR, ALX1, FOXJ2, GRHL3, MED14, ARID1A, RB1, TOPORS, PPARGC1A, IRS1, PPARGC1B, GTF2H1, TNKS2, MAPK1, ADRB2, HIF1A, MTF1, BPTF, EREG, CD80, NCOA3, PDGFRA, VGLL2, ZFPM2, NFE2L2, SMARCA1, SMARCA2, MAPRE3, EIF5A2, CLOCK, SOX2, SOX5, SOX4, TCF7L1, NPAS2, MEIS2, HAND1, BCL11B, BCL3…	999	654	13528	1.86351	2.97e-05	4.95e-06	1.63e-05
GOTERM_BP_FAT	GO:0051254~positive regulation of RNA metabolic process	72	5.85366	1.16e-08	E2F1, MEF2C, PPARA, MITF, FOXO1, PAX3, CNOT7, CBFB, FOS, APP, ZNF148, GATA6, FOXF2, RARB, MKL2, NR2F2, ALX4, ALX1, FOXJ2, MED14, ARID1A, RB1, PPARGC1A, PPARGC1B, GTF2H1, ADRB2, HIF1A, MTF1, NCOA3, BPTF, VGLL2, ZFPM2, NFE2L2, SMARCA1, SMARCA2, MAPRE3, CLOCK, SOX2, SOX5, SOX4, TCF7L1, NPAS2, MEIS2, HAND1, BCL11B, BCL3, ASF1A, NKX2-2, PLAGL2, RFX4, TBX3, NTF3, MAP2K1, KLF12, KLF13, CREB1, FOXA1, MYF…	999	481	13528	2.02701	3.83e-05	5.46e-06	2.11e-05
GOTERM_BP_FAT	GO:0010628~positive regulation of gene expression	82	6.66667	1.48e-08	E2F1, MEF2C, PPARA, MITF, FOXO1, PAX3, CNOT7, CBFB, FOS, APP, BRPF1, ZNF148, GATA6, FOXF2, RARB, MKL2, NR2F2, ALX4, ALX1, FOXJ2, GRHL3, MED14, ARID1A, RB1, TOPORS, PPARGC1A, PPARGC1B, GTF2H1, MAPK1, ADRB2, HIF1A, MTF1, BPTF, CD80, NCOA3, MAPK9, VGLL2, ZFPM2, NFE2L2, SMARCA1, SMARCA2, MAPRE3, CLOCK, SOX2, SOX5, SOX4, KIT, TCF7L1, NPAS2, MEIS2, HAND1, BCL11B, BCL3, RNF10, ASF1A, NKX2-2, PLAGL2, RFX…	999	581	13528	1.9112	4.88e-05	6.1e-06	2.69e-05
GOTERM_BP_FAT	GO:0045941~positive regulation of transcription	80	6.50407	1.83e-08	E2F1, MEF2C, PPARA, MITF, FOXO1, PAX3, CNOT7, CBFB, FOS, APP, BRPF1, ZNF148, GATA6, FOXF2, RARB, MKL2, NR2F2, ALX4, ALX1, FOXJ2, GRHL3, MED14, ARID1A, RB1, TOPORS, PPARGC1A, PPARGC1B, GTF2H1, MAPK1, ADRB2, HIF1A, MTF1, BPTF, CD80, NCOA3, VGLL2, ZFPM2, NFE2L2, SMARCA1, SMARCA2, MAPRE3, CLOCK, SOX2, SOX5, SOX4, TCF7L1, NPAS2, MEIS2, HAND1, BCL11B, BCL3, RNF10, ASF1A, NKX2-2, PLAGL2, RFX4, TBX3, NTF…	999	564	13528	1.92079	6.06e-05	6.74e-06	3.34e-05
GOTERM_BP_FAT	GO:0045893~positive regulation of transcription, DNA-dependent	71	5.77236	1.89e-08	E2F1, MEF2C, PPARA, MITF, FOXO1, PAX3, CNOT7, CBFB, FOS, APP, ZNF148, GATA6, FOXF2, RARB, MKL2, NR2F2, ALX4, ALX1, FOXJ2, MED14, ARID1A, RB1, PPARGC1A, PPARGC1B, GTF2H1, ADRB2, HIF1A, MTF1, NCOA3, BPTF, VGLL2, ZFPM2, NFE2L2, SMARCA1, SMARCA2, MAPRE3, CLOCK, SOX2, SOX5, SOX4, TCF7L1, NPAS2, MEIS2, HAND1, BCL11B, BCL3, ASF1A, NKX2-2, PLAGL2, RFX4, TBX3, NTF3, KLF12, KLF13, CREB1, FOXA1, MYF5, NR4A2…	999	477	13528	2.01562	6.24e-05	6.24e-06	3.44e-05
GOTERM_BP_FAT	GO:0031328~positive regulation of cellular biosynthetic process	92	7.47967	2e-08	E2F1, MEF2C, PPARA, MITF, FOXO1, PAX3, CNOT7, CBFB, FOS, APP, BRPF1, ZNF148, GATA6, WIBG, FOXF2, RARB, MKL2, NR2F2, ALX4, INSR, ALX1, FOXJ2, GRHL3, MED14, ARID1A, RB1, TOPORS, PPARGC1A, IRS1, PPARGC1B, GTF2H1, TNKS2, MAPK1, ADRB2, HIF1A, MTF1, BPTF, EREG, CD80, NCOA3, PDGFRA, VGLL2, ZFPM2, NFE2L2, SMARCA1, SMARCA2, MAPRE3, EIF5A2, CLOCK, SOX2, SOX5, SOX4, ABCA1, TCF7L1, NPAS2, MEIS2, HAND1, BCL11…	999	685	13528	1.81872	6.61e-05	6.01e-06	3.64e-05
GOTERM_BP_FAT	GO:0009891~positive regulation of biosynthetic process	93	7.56098	2.01e-08	E2F1, MEF2C, PPARA, MITF, FOXO1, PAX3, CNOT7, CBFB, FOS, APP, BRPF1, ZNF148, GATA6, WIBG, FOXF2, RARB, MKL2, NR2F2, ALX4, INSR, ALX1, FOXJ2, GRHL3, MED14, ARID1A, RB1, TOPORS, PPARGC1A, IRS1, PPARGC1B, GTF2H1, TNKS2, MAPK1, ADRB2, HIF1A, MTF1, BPTF, EREG, CD80, NCOA3, PDGFRA, VGLL2, ZFPM2, NFE2L2, SMARCA1, SMARCA2, MAPRE3, EIF5A2, CLOCK, SOX2, SOX5, SOX4, ABCA1, TCF7L1, NPAS2, MEIS2, HAND1, BCL11…	999	695	13528	1.81203	6.63e-05	5.53e-06	3.65e-05
GOTERM_BP_FAT	GO:0030182~neuron differentiation	66	5.36585	4.01e-08	ALS2, AGTPBP1, GJA1, JAG1, PAX3, RTN1, PTEN, CXCL12, ZFP91, ATP2B2, HOXC8, APP, ATXN10, SS18L1, STX3, EMX2, KIF5C, PTPRR, SLITRK4, SLITRK3, BTG2, PSD, FOXG1, RELN, SIAH1, SMARCA1, NGF, ERBB3, SOX2, SOX5, HPRT1, EPHB3, MACF1, BCL11B, MTPN, DMD, LHX2, B3GNT1, LHX6, PAFAH1B1, LHX8, NKX2-2, NTF3, MAP2K1, TGFBR1, CREB1, FOXA1, NTN4, DPYSL5, NR4A2, NEUROG1, GAS7, VSX1, STAT3, EPHA4, DLX2, SEMA6A, EPHA7…	999	438	13528	2.04051	0.000132	1.02e-05	7.29e-05
GOTERM_BP_FAT	GO:0006350~transcription	216	17.561	1.05e-07	MEF2C, EIF2C1, ZFP91, EPC2, BRPF1, ZNF777, SIN3B, SIN3A, CRY2, MED26, FOXF2, RARB, SAP30L, TBPL1, RCOR3, ZNF644, C11ORF30, RREB1, MED14, PPARGC1A, PPARGC1B, MTF1, FOXG1, TGIF1, VGLL2, TGIF2, ST18, SUV420H1, MYEF2, MYT1, TAL1, LHX2, HOXA10, LHX6, LHX8, PLAGL2, HIP1, PLAG1, ASXL2, IKZF4, AEBP2, ZBTB47, KLF12, KLF9, KLF13, SMAD7, SMAD6, KLF11, ZNF521, ZNF217, DMTF1, ETS1, JAZF1, CHAF1A, CCNT2, BACH1…	999	2101	13528	1.39218	0.000345	2.47e-05	0.00019
GOTERM_BP_FAT	GO:0010629~negative regulation of gene expression	71	5.77236	1.73e-07	E2F1, MEF2C, PPARA, EIF2C1, ARID4A, TSG101, RBM15B, ZEB2, PAX3, PDCD4, HOXC8, SIN3B, SIN3A, ZNF148, WWP1, HEY2, FOXF2, RARB, NR2F2, INSR, ALX1, SATB1, RB1, FOSB, RBBP7, PURA, SUZ12, EREG, BPTF, TGIF1, ZFPM2, ST18, LCOR, RASD1, SMARCA2, ZFP161, EIF2C4, ZMYND11, BTAF1, SOX2, HAT1, BCL2L1, ELK3, LIN28B, TCF7L1, HIC2, MEIS2, HAND1, PRKRA, BCL3, TNRC6A, ZBTB7A, WDTC1, TBX3, KLF12, TBX2, JARID2, SMAD7,…	999	504	13528	1.90764	0.00057	3.8e-05	0.000314
GOTERM_BP_FAT	GO:0006468~protein amino acid phosphorylation	87	7.07317	1.91e-07	STK33, NRBP1, STK38, FASTK, STK35, LATS2, ACVR1C, ACVR1B, MAP3K5, APP, MAP3K4, MAP3K9, MAP3K8, GAB1, CLK4, PIK3CA, STK39, TLK1, MASTL, INSR, AKT3, ADAM9, GHR, SGK1, PAN3, LIMK1, TRPM7, MINK1, WNK3, PBK, WEE1, MARK1, DAPK1, MAP4K3, MAPK1, MAP4K4, ACVR2A, CCND1, HIPK1, MAPK6, EIF2S1, NEK8, PDGFRA, MAPK9, TESK2, RELN, MAP3K14, MAP3K13, LRRK1, CAV2, ERBB4, ERBB3, C5, STK17B, BMPR2, MKNK1, KIT, EPHB3,…	999	667	13528	1.76629	0.00063	3.94e-05	0.000347
GOTERM_BP_FAT	GO:0045944~positive regulation of transcription from RNA polymerase II promoter	57	4.63415	2.01e-07	MEF2C, E2F1, PPARA, MITF, FOXO1, PAX3, CNOT7, CBFB, FOS, APP, ZNF148, GATA6, MKL2, RARB, ALX4, ALX1, MED14, RB1, PPARGC1A, PPARGC1B, GTF2H1, ADRB2, HIF1A, MTF1, VGLL2, ZFPM2, SMARCA2, CLOCK, SOX2, SOX5, TCF7L1, NPAS2, MEIS2, HAND1, BCL11B, BCL3, NKX2-2, PLAGL2, NTF3, KLF12, RFX4, KLF13, CREB1, FOXA1, MYF5, NR4A2, TBX1, NR4A3, STAT3, ATXN1, DLX2, HDAC4, PKNOX1, ETS1, NEUROD1, NR5A2, NFIB	999	371	13528	2.08051	0.000665	3.91e-05	0.000366
GOTERM_BP_FAT	GO:0010558~negative regulation of macromolecule biosynthetic process	74	6.01626	4.53e-07	E2F1, MEF2C, PPARA, EIF2C1, ARID4A, TSG101, RBM15B, ZEB2, PAX3, PDCD4, HOXC8, SIN3B, SIN3A, ZNF148, WWP1, TIA1, HEY2, FOXF2, RARB, NR2F2, ALX1, SATB1, RB1, FOSB, RBBP7, PURA, SUZ12, INHBB, EREG, BPTF, MGEA5, ASB1, TGIF1, ZFPM2, ST18, LCOR, RASD1, SMARCA2, ZFP161, EIF2C4, ZMYND11, BTAF1, SOX2, HAT1, IGF2BP2, ITGB3, IGF2BP3, ELK3, TCF7L1, HIC2, MEIS2, HAND1, RNF128, BCL3, TNRC6A, PGGT1B, ZBTB7A, WD…	999	547	13528	1.83195	0.0014941	8.31e-05	0.000824
GOTERM_BP_FAT	GO:0032268~regulation of cellular protein metabolic process	66	5.36585	7.62e-07	DLC1, METAP1, EIF2C1, CPEB2, MASP1, IMPACT, ZEB2, PDCD4, ZFP91, MAP3K5, APP, WIBG, MAP3K9, TIA1, GAB1, QKI, RAPGEF4, PUM2, EIF2B2, INSR, ADAM9, GHR, SOCS3, ACO1, SOCS1, PPARGC1A, MAPK1, ACVR2A, CCND1, CD80, CCND2, EIF2S1, EIF4A2, RNF139, MGEA5, PPP1R15B, EIF5A2, EIF2C4, CAV1, NANOS1, BMPR2, MKNK1, IGF2BP2, ITGB3, IGF2BP3, TIMP3, MAP3K2, PPP2CA, MTPN, RB1CC1, BCL3, UBE2D1, THBS1, TNRC6A, CD28, PTP…	999	474	13528	1.88553	0.00251386	0.000132	0.00138651
GOTERM_BP_FAT	GO:0010605~negative regulation of macromolecule metabolic process	91	7.39837	9.25e-07	E2F1, MEF2C, PPARA, EIF2C1, MASP1, ARID4A, TSG101, RBM15B, ZEB2, PAX3, PDCD4, HOXC8, SIN3B, SIN3A, ZNF148, WWP1, TIA1, FOXF2, HEY2, RARB, NR2F2, INSR, ALX1, SATB1, SOCS1, RB1, FOSB, RBBP7, PURA, SUZ12, INHBB, EREG, BPTF, MGEA5, ASB1, TGIF1, ZFPM2, ST18, LCOR, SMARCA2, RASD1, ZFP161, EIF2C4, ZMYND11, BTAF1, CAV1, SOX2, HAT1, IGF2BP2, ITGB3, BCL2L1, IGF2BP3, ELK3, TIMP3, LIN28B, TCF7L1, HIC2, MEIS2…	999	734	13528	1.67886	0.00305169	0.000153	0.0016836
GOTERM_BP_FAT	GO:0003002~regionalization	36	2.92683	9.36e-07	BMPR2, ZEB2, TCF7L1, HOXC8, LHX2, CYP26B1, HOXA10, HOXA9, NR2F2, AXIN2, ALX4, ALX1, ARC, KIF3A, TBX3, SMAD6, TGFBR1, MYF5, EMX2, GRSF1, RPGRIP1L, DLL1, TBX1, DLX2, ACVR2A, DLX1, HOXC11, BTG2, SFRP1, HIPK1, FOXG1, LRP6, TGIF1, NEUROD1, RELN, PBX3	999	197	13528	2.4746	0.00308703	0.000147	0.00170312
GOTERM_BP_FAT	GO:0007243~protein kinase cascade	55	4.47154	9.8e-07	STK38, GNA12, SNIP1, ITPKB, LATS2, MAP3K5, MAP3K4, MAP3K9, GAB1, PIK3CA, SPRED1, RAPGEF2, INSR, ADAM9, GHR, SOCS3, SOCS1, G3BP2, SOCS6, MINK1, WNK3, IRS1, MARK1, DAPK1, MAP4K3, MAPK1, MAP4K4, TNFRSF10B, MAPK9, NKIRAS1, MAP3K13, CAV1, ERBB3, C5, STK17B, MKNK1, KIT, TRIB1, MAP3K2, PPP2CA, RB1CC1, DUSP16, PKD2, BCL3, THBS1, MAP2K1, TGFBR1, NLK, STAT3, RPS6KA5, DUSP2, JAK1, JAK2, DUSP8, F2R	999	370	13528	2.01293	0.00323358	0.000147	0.00178411
GOTERM_BP_FAT	GO:0006796~phosphate metabolic process	113	9.18699	1e-06	STK33, NRBP1, STK38, STK35, PTPN21, TOP1, MAP3K5, APP, MAP3K4, MAP3K9, CLK4, GAB1, MAP3K8, PIK3CA, TLK1, STK39, INSR, ADAM9, PAN3, PTPRG, PTPRR, PTPRT, WNK3, WEE1, MARK1, MAP4K3, MAP4K4, MAPK1, MAPK6, EIF2S1, NEK8, PDGFRA, MAPK9, TESK2, RELN, LRRK1, CAV2, ERBB4, ERBB3, SSH2, STK17B, BMPR2, ATP6V1B2, EPHB3, DUSP16, PRKRA, DYRK2, PTPN9, PTPN3, MAP2K1, SMAD7, TGFBR1, PTPN4, MOBKL1A, TRIO, EPHA3, EPH…	999	973	13528	1.57266	0.00331202	0.000144	0.00182745
GOTERM_BP_FAT	GO:0006793~phosphorus metabolic process	113	9.18699	1e-06	STK33, NRBP1, STK38, STK35, PTPN21, TOP1, MAP3K5, APP, MAP3K4, MAP3K9, CLK4, GAB1, MAP3K8, PIK3CA, TLK1, STK39, INSR, ADAM9, PAN3, PTPRG, PTPRR, PTPRT, WNK3, WEE1, MARK1, MAP4K3, MAP4K4, MAPK1, MAPK6, EIF2S1, NEK8, PDGFRA, MAPK9, TESK2, RELN, LRRK1, CAV2, ERBB4, ERBB3, SSH2, STK17B, BMPR2, ATP6V1B2, EPHB3, DUSP16, PRKRA, DYRK2, PTPN9, PTPN3, MAP2K1, SMAD7, TGFBR1, PTPN4, MOBKL1A, TRIO, EPHA3, EPH…	999	973	13528	1.57266	0.00331202	0.000144	0.00182745
GOTERM_BP_FAT	GO:0007167~enzyme linked receptor protein signaling pathway	52	4.22764	1.03e-06	FGF7, GRIK2, FOXO1, SHOC2, PTEN, ACVR1B, FOS, CTGF, ZFYVE9, GAB1, INSR, ADAM9, GHR, PTPRG, PTPRT, IRS1, ACVR2A, ADRB2, EREG, COL1A2, PDGFRA, NGF, ERBB4, ERBB3, COL3A1, BMPR2, KIT, EPHB3, CEP57, PIK3R3, UBE2D1, TXNIP, SMAD7, MYO1E, TGFBR1, CREB1, NLK, SMAD6, TRIO, RAF1, STAT3, EPHA3, RPS6KA5, EPHA5, EPHA4, EPHA7, EPS8, GDF10, JAK1, JAK2, BAMBI, PLEKHA1	999	342	13528	2.05895	0.00339849	0.000142	0.00187525
GOTERM_BP_FAT	GO:0009890~negative regulation of biosynthetic process	75	6.09756	1.35e-06	E2F1, MEF2C, PPARA, EIF2C1, ARID4A, TSG101, RBM15B, ZEB2, PAX3, PDCD4, HOXC8, SIN3B, SIN3A, ZNF148, WWP1, TIA1, HEY2, FOXF2, RARB, NR2F2, ALX1, SATB1, RB1, FOSB, RBBP7, PURA, SUZ12, INHBB, EREG, BPTF, MGEA5, ASB1, TGIF1, ZFPM2, ST18, LCOR, RASD1, SMARCA2, ZFP161, EIF2C4, ZMYND11, BTAF1, CAV1, SOX2, HAT1, IGF2BP2, ITGB3, IGF2BP3, ELK3, TCF7L1, HIC2, MEIS2, HAND1, RNF128, BCL3, TNRC6A, PGGT1B, ZBTB…	999	573	13528	1.77245	0.00444468	0.000178	0.0024538
GOTERM_BP_FAT	GO:0043632~modification-dependent macromolecule catabolic process	75	6.09756	1.44e-06	TSG101, RNF217, MYLIP, SENP5, SENP7, CUL3, CUL2, MGRN1, WWP1, FBXO28, NSMCE2, YOD1, RANBP2, ITCH, FBXO21, KLHL20, VCPIP1, SOCS3, SOCS1, SOCS6, UBR3, SOCS4, GAN, TOPORS, UBE2B, WDR48, UBE2O, UHRF2, SENP1, UBR5, RNF139, ASB1, UBE2W, SIAH1, SPOPL, USP25, TNFAIP3, FBXL3, FBXO11, USP7, USP6, DERL2, USP3, ATG12, C10ORF46, CDC34, UBE3C, RNF125, CYLD, UBE2D2, UFM1, RNF128, USP38, HECTD2, RNF11, NEDD4L, U…	999	574	13528	1.76937	0.00473854	0.000183	0.00261642
GOTERM_BP_FAT	GO:0019941~modification-dependent protein catabolic process	75	6.09756	1.44e-06	TSG101, RNF217, MYLIP, SENP5, SENP7, CUL3, CUL2, MGRN1, WWP1, FBXO28, NSMCE2, YOD1, RANBP2, ITCH, FBXO21, KLHL20, VCPIP1, SOCS3, SOCS1, SOCS6, UBR3, SOCS4, GAN, TOPORS, UBE2B, WDR48, UBE2O, UHRF2, SENP1, UBR5, RNF139, ASB1, UBE2W, SIAH1, SPOPL, USP25, TNFAIP3, FBXL3, FBXO11, USP7, USP6, DERL2, USP3, ATG12, C10ORF46, CDC34, UBE3C, RNF125, CYLD, UBE2D2, UFM1, RNF128, USP38, HECTD2, RNF11, NEDD4L, U…	999	574	13528	1.76937	0.00473854	0.000183	0.00261642
GOTERM_BP_FAT	GO:0009719~response to endogenous stimulus	58	4.71545	1.61e-06	PPARA, ADCY1, SLC6A1, FOXO1, PDE3B, PTEN, LATS2, ACVR1C, FOS, SLC1A2, GATA3, GAB1, GNG2, EIF2B2, INSR, ADAM9, GHR, ACTA1, GATM, SOCS3, SOCS1, ADIPOR2, UBE2B, IRS1, PPARGC1B, MAPK1, CCND1, BTG2, CCND2, SLC25A36, MGEA5, PDGFRA, COL1A1, NGF, CAV2, CAV1, ERBB4, ERBB3, BCL2L1, HPRT1, TIMP3, MSI1, PPP3CA, PIK3R3, THBS1, TXNIP, WDTC1, MAP2K1, MAT2A, MSH2, TGFBR1, NR4A2, NR4A3, STAT3, DUSP1, JAK2, ABCC5,…	999	405	13528	1.93928	0.00530379	0.000197	0.00292936
GOTERM_BP_FAT	GO:0010608~posttranscriptional regulation of gene expression	37	3.00813	1.78e-06	METAP1, EIF2C1, CPEB2, IMPACT, NANOS1, SOX4, MKNK1, IGF2BP2, IGF2BP3, LIN28B, PTEN, APP, WIBG, TIA1, MTPN, PRKRA, BCL3, QKI, PUM2, THBS1, EIF2B2, TNRC6A, CD28, SMAD7, ACO1, SELT, UBE2B, PPARGC1A, MAPK1, ATXN2, COG7, EIF4A2, EIF2S1, RBM38, PPP1R15B, EIF5A2, EIF2C4	999	211	13528	2.37458	0.00585225	0.00021	0.00323317
GOTERM_BP_FAT	GO:0030900~forebrain development	30	2.43902	1.8e-06	E2F1, DLC1, ERBB4, SOX2, ZEB2, HPRT1, APLP2, APP, SLC1A2, LHX2, ALDH1A3, PEX13, PAFAH1B1, LHX6, LHX8, NR2F2, RFX4, TBX3, CREB1, EMX2, RPGRIP1L, ATRX, DLX2, DLX1, EYA1, FOXG1, ID4, RELN, LRP2, NFIB	999	152	13528	2.67267	0.00594566	0.000206	0.00328492
GOTERM_BP_FAT	GO:0051603~proteolysis involved in cellular protein catabolic process	77	6.26016	2.03e-06	TSG101, RNF217, MYLIP, SENP5, SENP7, CUL3, CUL2, MGRN1, WWP1, FBXO28, NSMCE2, ERAP1, YOD1, ITCH, RANBP2, FBXO21, KLHL20, ADAM9, VCPIP1, SOCS3, SOCS1, SOCS6, UBR3, SOCS4, GAN, TOPORS, UBE2B, WDR48, UBE2O, UHRF2, SENP1, UBR5, RNF139, ASB1, UBE2W, SIAH1, SPOPL, USP25, TNFAIP3, FBXL3, FBXO11, USP7, USP6, DERL2, USP3, ATG12, C10ORF46, CDC34, UBE3C, RNF125, CYLD, UBE2D2, UFM1, RNF128, USP38, HECTD2, RN…	999	600	13528	1.73783	0.00667919	0.000223	0.00369154
GOTERM_BP_FAT	GO:0007242~intracellular signaling cascade	137	11.1382	2.03e-06	ADCY1, STK38, SNIP1, GNA12, RASGEF1A, ITPKB, RGL1, RAB1A, MAP3K5, MAP3K4, CTGF, MAP3K9, GAB1, RALB, PIK3CA, RAPGEF4, TLK1, GNG2, SPRED1, RAPGEF2, INSR, PAG1, RAB21, ADAM9, MAGI2, SOCS3, RREB1, SOCS1, SOCS6, SOCS4, WNK3, MED14, ARID1A, PPARGC1A, IRS1, PPARGC1B, MARK1, MAP4K3, MAP4K4, MAPK1, RND3, RAB18, UBR5, COL1A2, RAB14, ASB1, MAPK9, RAB10, LRRK1, NGF, DCBLD2, CAV1, ERBB3, STK17B, ABCA1, CNR1, …	999	1256	13528	1.47706	0.00670105	0.000217	0.00370367
GOTERM_BP_FAT	GO:0006417~regulation of translation	28	2.27642	2.13e-06	METAP1, EIF2C1, CPEB2, IMPACT, NANOS1, MKNK1, IGF2BP2, IGF2BP3, APP, WIBG, MTPN, TIA1, QKI, BCL3, PUM2, THBS1, EIF2B2, TNRC6A, CD28, ACO1, SELT, ATXN2, MAPK1, EIF2S1, EIF4A2, PPP1R15B, EIF5A2, EIF2C4	999	137	13528	2.76761	0.00700274	0.00022	0.00387099
GOTERM_BP_FAT	GO:0007389~pattern specification process	43	3.49593	2.29e-06	BMPR2, ZEB2, CXCL12, TCF7L1, HOXC8, LHX2, CYP26B1, PKD2, HOXA10, HOXA9, NR2F2, PLXND1, AXIN2, ALX4, ALX1, PITX2, ARC, KIF3A, TBX3, TGFBR1, SMAD6, MYF5, EMX2, GRSF1, RPGRIP1L, DLL1, GRHL3, TBX1, MID1, DLX2, ACVR2A, EYA1, DLX1, HOXC11, BTG2, SFRP1, HIPK1, FOXG1, LRP6, TGIF1, NEUROD1, RELN, PBX3	999	267	13528	2.18085	0.00753817	0.000229	0.00416809
GOTERM_BP_FAT	GO:0031327~negative regulation of cellular biosynthetic process	73	5.93496	2.36e-06	E2F1, MEF2C, PPARA, EIF2C1, ARID4A, TSG101, RBM15B, ZEB2, PAX3, PDCD4, HOXC8, SIN3B, SIN3A, ZNF148, WWP1, TIA1, HEY2, FOXF2, RARB, NR2F2, ALX1, SATB1, RB1, FOSB, RBBP7, PURA, SUZ12, INHBB, EREG, BPTF, MGEA5, ASB1, TGIF1, ZFPM2, ST18, LCOR, RASD1, SMARCA2, ZFP161, EIF2C4, ZMYND11, BTAF1, CAV1, SOX2, HAT1, IGF2BP2, IGF2BP3, ELK3, TCF7L1, HIC2, MEIS2, HAND1, RNF128, BCL3, TNRC6A, ZBTB7A, WDTC1, TBX3…	999	561	13528	1.76209	0.00775105	0.000229	0.00428625
GOTERM_BP_FAT	GO:0044257~cellular protein catabolic process	77	6.26016	2.45e-06	TSG101, RNF217, MYLIP, SENP5, SENP7, CUL3, CUL2, MGRN1, WWP1, FBXO28, NSMCE2, ERAP1, YOD1, ITCH, RANBP2, FBXO21, KLHL20, ADAM9, VCPIP1, SOCS3, SOCS1, SOCS6, UBR3, SOCS4, GAN, TOPORS, UBE2B, WDR48, UBE2O, UHRF2, SENP1, UBR5, RNF139, ASB1, UBE2W, SIAH1, SPOPL, USP25, TNFAIP3, FBXL3, FBXO11, USP7, USP6, DERL2, USP3, ATG12, C10ORF46, CDC34, UBE3C, RNF125, CYLD, UBE2D2, UFM1, RNF128, USP38, HECTD2, RN…	999	603	13528	1.72919	0.00806633	0.000231	0.0044613
GOTERM_BP_FAT	GO:0045892~negative regulation of transcription, DNA-dependent	52	4.22764	3.39e-06	MEF2C, E2F1, PPARA, ARID4A, TSG101, PAX3, SIN3B, HOXC8, SIN3A, ZNF148, HEY2, FOXF2, RARB, NR2F2, ALX1, SATB1, RB1, FOSB, RBBP7, PURA, SUZ12, BPTF, TGIF1, ZFPM2, ST18, LCOR, RASD1, SMARCA2, ZFP161, ZMYND11, SOX2, HAT1, TCF7L1, HIC2, MEIS2, HAND1, ZBTB7A, WDTC1, KLF12, TBX3, TBX2, JARID2, SMAD7, FOXA1, KLF11, STAT3, FOXP1, HDAC4, DLX2, DLX1, DR1, JAZF1	999	356	13528	1.97798	0.011137	0.000311	0.00616909
GOTERM_BP_FAT	GO:0009725~response to hormone stimulus	53	4.30894	3.79e-06	PPARA, ADCY1, SLC6A1, FOXO1, PDE3B, PTEN, LATS2, ACVR1C, FOS, GATA3, GAB1, GNG2, EIF2B2, INSR, ADAM9, GHR, ACTA1, GATM, SOCS3, SOCS1, ADIPOR2, UBE2B, IRS1, PPARGC1B, MAPK1, CCND1, BTG2, CCND2, SLC25A36, PDGFRA, MGEA5, COL1A1, NGF, CAV2, CAV1, ERBB4, ERBB3, BCL2L1, TIMP3, MSI1, PIK3R3, THBS1, TXNIP, WDTC1, MAP2K1, MAT2A, TGFBR1, NR4A3, STAT3, DUSP1, JAK2, ABCC5, VLDLR	999	367	13528	1.95559	0.0124283	0.000338	0.00688886
GOTERM_BP_FAT	GO:0016481~negative regulation of transcription	62	5.04065	4.7e-06	MEF2C, E2F1, PPARA, ARID4A, TSG101, RBM15B, ZEB2, PAX3, PDCD4, HOXC8, SIN3B, SIN3A, ZNF148, WWP1, HEY2, FOXF2, RARB, NR2F2, ALX1, SATB1, RB1, FOSB, RBBP7, PURA, SUZ12, EREG, BPTF, TGIF1, ZFPM2, ST18, LCOR, RASD1, SMARCA2, ZFP161, ZMYND11, BTAF1, SOX2, HAT1, ELK3, TCF7L1, HIC2, MEIS2, HAND1, BCL3, ZBTB7A, WDTC1, TBX3, KLF12, TBX2, JARID2, SMAD7, FOXA1, KLF11, FOXP1, STAT3, ATXN1, DLX2, HDAC4, DLX1…	999	459	13528	1.82914	0.0154125	0.000409	0.00855579
GOTERM_BP_FAT	GO:0000122~negative regulation of transcription from RNA polymerase II promoter	42	3.41463	5.07e-06	MEF2C, E2F1, PPARA, ZMYND11, SOX2, PAX3, HOXC8, MEIS2, SIN3A, HAND1, ZNF148, HEY2, RARB, NR2F2, ALX1, ZBTB7A, SATB1, WDTC1, KLF12, TBX2, SMAD7, JARID2, KLF11, FOXA1, RB1, FOSB, RBBP7, FOXP1, STAT3, SUZ12, HDAC4, DLX2, DLX1, BPTF, DR1, JAZF1, TGIF1, ZFPM2, ST18, LCOR, SMARCA2, ZFP161	999	266	13528	2.13814	0.0166206	0.00043	0.00923207
GOTERM_BP_FAT	GO:0051253~negative regulation of RNA metabolic process	52	4.22764	5.53e-06	MEF2C, E2F1, PPARA, ARID4A, TSG101, PAX3, SIN3B, HOXC8, SIN3A, ZNF148, HEY2, FOXF2, RARB, NR2F2, ALX1, SATB1, RB1, FOSB, RBBP7, PURA, SUZ12, BPTF, TGIF1, ZFPM2, ST18, LCOR, RASD1, SMARCA2, ZFP161, ZMYND11, SOX2, HAT1, TCF7L1, HIC2, MEIS2, HAND1, ZBTB7A, WDTC1, KLF12, TBX3, TBX2, JARID2, SMAD7, FOXA1, KLF11, STAT3, FOXP1, HDAC4, DLX2, DLX1, DR1, JAZF1	999	362	13528	1.94519	0.0180903	0.000456	0.0100559
GOTERM_BP_FAT	GO:0007264~small GTPase mediated signal transduction	46	3.73984	5.86e-06	RAB5B, GNA12, RASGEF1A, SHOC2, ABCA1, RAB1A, RGL1, ARL5A, RASGRP1, ARHGAP1, RALB, RHOBTB1, RHOB, RAB11A, RAPGEF4, RAPGEF2, RAB21, RAP2C, RAB8B, ABR, MAP2K1, LIMK1, RREB1, G3BP2, RAF1, RAB33B, RASL11B, MAPK1, NRAS, RND3, RAB30, RAB18, ULK1, KRIT1, RAB22A, COL1A2, RAB14, RIN2, RAB5A, RAB10, RASD1, NKIRAS1, ARL4C, LRRK1, RAPGEFL1, NGF	999	305	13528	2.04233	0.019178	0.000472	0.0106664
GOTERM_BP_FAT	GO:0051094~positive regulation of developmental process	43	3.49593	6.57e-06	SOX2, BMPR2, ITPKB, JAG1, KIT, SART1, ZFP91, TAL1, ACVR1B, AGGF1, GATA6, HEY2, RHOB, ERAP1, AP3D1, MKL2, THBS1, INSR, FNDC3B, NKX2-2, ADAM9, MAP2K1, NTF3, LIMK1, SOCS3, FOXA1, RB1, VASH2, ACVR2A, ADRB2, HIF1A, CD80, ETS1, BTG1, F3, FOXG1, NPTN, TGIF1, NEUROD1, MAPK9, TGIF2, JAK2, NGF	999	278	13528	2.09455	0.0214621	0.000516	0.0119505
GOTERM_BP_FAT	GO:0030163~protein catabolic process	77	6.26016	7.71e-06	TSG101, RNF217, MYLIP, SENP5, SENP7, CUL3, CUL2, MGRN1, WWP1, FBXO28, NSMCE2, ERAP1, YOD1, ITCH, RANBP2, FBXO21, KLHL20, ADAM9, VCPIP1, SOCS3, SOCS1, SOCS6, UBR3, SOCS4, GAN, TOPORS, UBE2B, WDR48, UBE2O, UHRF2, SENP1, UBR5, RNF139, ASB1, UBE2W, SIAH1, SPOPL, USP25, TNFAIP3, FBXL3, FBXO11, USP7, USP6, DERL2, USP3, ATG12, C10ORF46, CDC34, UBE3C, RNF125, CYLD, UBE2D2, UFM1, RNF128, USP38, HECTD2, RN…	999	622	13528	1.67636	0.0251675	0.000593	0.0140401
GOTERM_BP_FAT	GO:0009952~anterior/posterior pattern formation	27	2.19512	1.01e-05	BMPR2, ZEB2, TCF7L1, HOXC8, HOXA10, HOXA9, AXIN2, ALX4, NR2F2, ALX1, ARC, KIF3A, TBX3, TGFBR1, MYF5, EMX2, GRSF1, DLL1, TBX1, ACVR2A, HOXC11, SFRP1, HIPK1, BTG2, LRP6, NEUROD1, PBX3	999	140	13528	2.61158	0.0329397	0.000761	0.0184489
GOTERM_BP_FAT	GO:0008104~protein localization	100	8.13008	1.32e-05	ALS2, CHMP4B, GRIK2, C16ORF70, VPS33A, KLHL2, RAB1A, SSR1, HOOK3, CRY2, TRAK2, VPS4B, TLK1, NUP35, RAB21, SCAMP2, GOLT1B, VTI1B, TNKS2, MAPK1, RAB18, RAB14, AKAP6, BIN3, COL1A1, RAB10, VPS26A, FRAS1, CAV1, AFTPH, DERL2, NAPB, SNX3, ABCA1, MACF1, DMD, DUSP16, RAB8B, ICMT, ARFIP1, RAB33B, ULK1, ATG16L1, COPA, NPEPL1, RAB5B, TSG101, TLN2, VPS37A, NBEA, ZFYVE20, CLTC, LONP2, SRPR, ZFYVE9, RHOB, RANBP…	999	882	13528	1.53532	0.0426836	0.000969	0.0240261
GOTERM_BP_FAT	GO:0015031~protein transport	89	7.23577	1.39e-05	COPA, NPEPL1, RAB5B, GRIK2, CHMP4B, TSG101, C16ORF70, VPS37A, CLTC, ZFYVE20, VPS33A, RAB1A, KLHL2, SSR1, HOOK3, CRY2, LONP2, TRAK2, SRPR, ZFYVE9, VPS4B, RHOB, TLK1, RANBP2, NUP35, SEC24C, RAB21, STX3, SCAMP2, GOLT1B, VTI1B, STXBP3, IPO8, RAB11FIP4, MAPK1, ZDHHC17, RAB11FIP2, MYRIP, RAB18, RAB5A, MGEA5, RAB14, AKAP6, COL1A1, KPNA4, KPNA3, RAB10, KPNA2, RAB11FIP1, VPS26A, EIF5A2, KPNA1, SERP1, FRAS…	999	762	13528	1.58162	0.0448889	0.000998	0.0252963
GOTERM_BP_FAT	GO:0006355~regulation of transcription, DNA-dependent	177	14.3902	1.39e-05	MEF2C, ZNF583, CNOT8, SNIP1, FOXO1, HOXD1, CNOT7, NFXL1, CBFB, RAB1A, SIN3B, APP, HOXC8, ZNF777, SIN3A, TRAK2, SMARCD2, GATA6, GATA3, MED26, FOXF2, RARB, INSR, TBPL1, ZNF449, PITX2, SATB1, RREB1, EMX2, ARID1A, MED14, PPARGC1A, PPARGC1B, SUZ12, HIF1A, RAB18, MTF1, FOXG1, TGIF1, VGLL2, TFAP2D, TGIF2, ST18, NFE2L2, SMARCA1, SMARCA2, TSHZ3, TFAP4, SOX2, SOX5, SOX4, ELK3, MYT1, MEIS1, LIN28B, MED12L, …	999	1773	13528	1.35186	0.0449467	0.000978	0.0253296
GOTERM_BP_FAT	GO:0051252~regulation of RNA metabolic process	180	14.6341	1.44e-05	MEF2C, ZNF583, CNOT8, RBM15B, SNIP1, FOXO1, HOXD1, CNOT7, NFXL1, CBFB, RAB1A, SIN3B, APP, HOXC8, ZNF777, SIN3A, TRAK2, SMARCD2, GATA6, GATA3, MED26, FOXF2, RARB, INSR, TBPL1, ZNF449, PITX2, SATB1, RREB1, EMX2, ARID1A, MED14, PPARGC1A, PPARGC1B, SUZ12, HIF1A, RAB18, MTF1, FOXG1, TGIF1, VGLL2, TFAP2D, TGIF2, ST18, NFE2L2, SMARCA1, SMARCA2, TSHZ3, TFAP4, SOX2, SOX5, SOX4, ELK3, MYT1, MEIS1, LIN28B, …	999	1813	13528	1.34444	0.0466046	0.000994	0.0262865
GOTERM_BP_FAT	GO:0042325~regulation of phosphorylation	61	4.95935	1.5e-05	ALS2, CCNT2, ADCY1, HMGCR, ZEB2, PDCD4, PTEN, LATS2, SPRY4, CCNE2, SPRY2, ZFP91, MAP3K5, APP, MAP3K4, MAP3K9, GAB1, RAPGEF4, SPRED1, PPP1R14C, INSR, ADAM9, GHR, RBL2, SOCS3, SOCS1, RB1, IRS1, GTF2H1, ACVR2A, CCND1, ADRB2, TNFRSF10B, CD80, EREG, CCND2, RELN, MAP3K13, CAV1, C5, BMPR2, KIT, APLP2, TRIB2, TRIB1, MAP3K2, PPP2CA, RB1CC1, DUSP16, THBS1, MAP2K1, SMAD7, TGFBR1, SMAD6, CDC25A, ATXN1, DUSP2…	999	466	13528	1.77261	0.0482922	0.00100964	0.0272621
GOTERM_BP_FAT	GO:0001944~vasculature development	39	3.17073	1.69e-05	CAV1, COL3A1, PRRX1, FOXO1, CDH2, JAG1, ELK3, CXCL12, PTEN, MMP2, CDH5, CHD7, HAND1, AGGF1, CTGF, HEY2, RHOB, QKI, ERAP1, MKL2, NR2F2, THBS1, PLXND1, RASA1, RECK, IL8, TBX3, SMAD7, TGFBR1, MYO1E, EFNB2, COL15A1, TBX1, PKNOX1, HIF1A, EREG, COL1A2, ZFPM2, COL1A1	999	251	13528	2.10406	0.054441	0.00111895	0.0308316
GOTERM_BP_FAT	GO:0045184~establishment of protein localization	89	7.23577	2.04e-05	COPA, NPEPL1, RAB5B, GRIK2, CHMP4B, TSG101, C16ORF70, VPS37A, CLTC, ZFYVE20, VPS33A, RAB1A, KLHL2, SSR1, HOOK3, CRY2, LONP2, TRAK2, SRPR, ZFYVE9, VPS4B, RHOB, TLK1, RANBP2, NUP35, SEC24C, RAB21, STX3, SCAMP2, GOLT1B, VTI1B, STXBP3, IPO8, RAB11FIP4, MAPK1, ZDHHC17, RAB11FIP2, MYRIP, RAB18, RAB5A, MGEA5, RAB14, AKAP6, COL1A1, KPNA4, KPNA3, RAB10, KPNA2, RAB11FIP1, VPS26A, EIF5A2, KPNA1, SERP1, FRAS…	999	769	13528	1.56723	0.065215	0.00132145	0.0371421
GOTERM_BP_FAT	GO:0001568~blood vessel development	38	3.08943	2.3e-05	CAV1, COL3A1, PRRX1, FOXO1, JAG1, ELK3, CDH2, CXCL12, PTEN, MMP2, CDH5, CHD7, HAND1, AGGF1, CTGF, HEY2, RHOB, QKI, ERAP1, MKL2, NR2F2, THBS1, PLXND1, RASA1, RECK, IL8, TBX3, SMAD7, TGFBR1, MYO1E, COL15A1, TBX1, PKNOX1, HIF1A, EREG, COL1A2, ZFPM2, COL1A1	999	245	13528	2.10032	0.0732954	0.00146278	0.0419225
GOTERM_BP_FAT	GO:0045165~cell fate commitment	26	2.11382	2.64e-05	MCL1, ERBB4, MITF, SOX2, SOX5, MYEF2, PAX3, JAG1, TAL1, SPRY2, CYP26B1, LHX6, NR2F2, NKX2-2, NTF3, TBX2, TGFBR1, FOXA1, NEUROG1, DLL1, TBX1, DLX2, DLX1, EYA1, HOXC11, NEUROD1	999	139	13528	2.53295	0.0834809	0.00164341	0.0480079
GOTERM_BP_FAT	GO:0019220~regulation of phosphate metabolic process	62	5.04065	2.64e-05	DLC1, ALS2, CCNT2, ADCY1, HMGCR, ZEB2, PDCD4, PTEN, LATS2, SPRY4, CCNE2, SPRY2, ZFP91, MAP3K5, APP, MAP3K4, MAP3K9, GAB1, RAPGEF4, SPRED1, PPP1R14C, INSR, ADAM9, GHR, RBL2, SOCS3, SOCS1, RB1, IRS1, GTF2H1, ACVR2A, CCND1, ADRB2, TNFRSF10B, CD80, EREG, CCND2, RELN, MAP3K13, CAV1, C5, BMPR2, KIT, APLP2, TRIB2, TRIB1, MAP3K2, PPP2CA, RB1CC1, DUSP16, THBS1, MAP2K1, SMAD7, TGFBR1, SMAD6, CDC25A, ATXN1,…	999	485	13528	1.73108	0.0836816	0.00161705	0.0481285
GOTERM_BP_FAT	GO:0051174~regulation of phosphorus metabolic process	62	5.04065	2.64e-05	DLC1, ALS2, CCNT2, ADCY1, HMGCR, ZEB2, PDCD4, PTEN, LATS2, SPRY4, CCNE2, SPRY2, ZFP91, MAP3K5, APP, MAP3K4, MAP3K9, GAB1, RAPGEF4, SPRED1, PPP1R14C, INSR, ADAM9, GHR, RBL2, SOCS3, SOCS1, RB1, IRS1, GTF2H1, ACVR2A, CCND1, ADRB2, TNFRSF10B, CD80, EREG, CCND2, RELN, MAP3K13, CAV1, C5, BMPR2, KIT, APLP2, TRIB2, TRIB1, MAP3K2, PPP2CA, RB1CC1, DUSP16, THBS1, MAP2K1, SMAD7, TGFBR1, SMAD6, CDC25A, ATXN1,…	999	485	13528	1.73108	0.0836816	0.00161705	0.0481285

## Sheet: GO Cellular Compartment
Cluster 1
Category	Term	Count	%	PValue	Genes	List Total	Pop Hits	Pop Total	Fold Enrichment	Bonferroni	Benjamini	FDR
GOTERM_CC_FAT	GO:0005581~collagen	19	1.9	1.22749e-14	COL4A4, COL4A3, COL4A2, COL4A1, COL3A1, COL15A1, COL2A1, COL5A3, COL5A2, COL4A5, COL9A1, COL19A1, COL7A1, COL6A3, COL1A2, COL12A1, COL24A1, COL11A1, COL10A1	666	35	12782	10.4186	5.8783e-12	5.8783e-12	1.76303e-11
GOTERM_CC_FAT	GO:0044420~extracellular matrix part	32	3.2	2.30979e-14	FRAS1, COL3A1, DAG1, COL2A1, TIMP3, COL9A1, HMCN1, COL7A1, COL6A3, COL12A1, COL11A1, COL10A1, FN1, COL4A4, COL4A3, COL4A2, COL4A1, FBN1, COL15A1, HSPG2, SPARC, NID2, COL5A3, COL5A2, COL4A5, LAMA2, COL19A1, ERBB2IP, VEGFA, COL1A2, LAMC1, COL24A1	666	117	12782	5.24915	1.10152e-11	5.50759e-12	3.30291e-11
GOTERM_CC_FAT	GO:0031012~extracellular matrix	51	5.1	3.58318e-11	ASPN, COL21A1, MMP8, TGFB3, TNFRSF11B, HMCN1, COL12A1, COL11A1, COL10A1, ADAMTS6, ADAMTS9, NAV2, VEGFA, COL1A2, RELN, LAMC1, ADAMTS3, COL24A1, ADAMTS5, FRAS1, ADAMTS18, ADAMTSL3, COL3A1, DAG1, COL2A1, TIMP3, COL9A1, COL7A1, COL6A3, FBN2, THBS1, FN1, FLRT3, COL4A4, LPL, HAPLN1, COL4A3, FLRT2, COL4A2, COL4A1, FBN1, HSPG2, COL15A1, NID2, SPARC, COL5A3, COL5A2, COL4A5, LAMA2, COL19A1, ERBB2IP	666	345	12782	2.83711	1.70918e-08	5.69727e-09	5.12577e-08
GOTERM_CC_FAT	GO:0005578~proteinaceous extracellular matrix	48	4.8	8.90286e-11	FRAS1, ADAMTS18, ASPN, COL21A1, ADAMTSL3, COL3A1, MMP8, DAG1, COL2A1, TIMP3, COL9A1, TNFRSF11B, HMCN1, COL7A1, COL6A3, COL12A1, FBN2, COL11A1, FN1, COL10A1, FLRT3, COL4A4, FLRT2, COL4A3, HAPLN1, COL4A2, COL4A1, FBN1, HSPG2, COL15A1, NID2, SPARC, COL5A3, COL5A2, COL4A5, LAMA2, ADAMTS6, ADAMTS9, COL19A1, ERBB2IP, NAV2, VEGFA, COL1A2, RELN, LAMC1, COL24A1, ADAMTS3, ADAMTS5	666	320	12782	2.87883	4.24666e-08	1.06167e-08	1.27356e-07
GOTERM_CC_FAT	GO:0005604~basement membrane	21	2.1	1.82625e-09	FRAS1, COL4A4, COL4A3, COL4A2, COL4A1, FBN1, DAG1, COL15A1, HSPG2, COL2A1, SPARC, NID2, TIMP3, COL4A5, LAMA2, HMCN1, ERBB2IP, COL7A1, VEGFA, LAMC1, FN1	666	78	12782	5.16713	8.71119e-07	1.74224e-07	2.61245e-06
GOTERM_CC_FAT	GO:0005654~nucleoplasm	81	8.1	5.72685e-07	CCNT2, MORF4L1, KIF23, E2F3, E2F5, E2F7, EZH2, NFKB1, CTCF, TBP, CBFA2T3, RNGTT, EPC1, FOS, TOP1, CCNE1, BRPF1, MLL5, GATA6, WIBG, RTF1, SMARCD1, OGT, KPNB1, TBPL1, MYST4, SATB2, RREB1, YY1, PTBP1, PRKAB2, MED14, RBBP7, NCL, GTF2B, WEE1, GTF2H1, SFRS2, CCND1, ZMIZ1, NCOA6, SMARCA5, TFAP2D, SNRPC, PSME4, SMARCA2, EP400, CLOCK, RAD23B, ING3, ELL, CREM, TFEB, WBP11, IVNS1ABP, POLR2B, MED12L, TAL1, S…	666	882	12782	1.76255	0.000273134	4.55275e-05	0.000819226
GOTERM_CC_FAT	GO:0031981~nuclear lumen	113	11.3	8.73496e-06	MORF4L1, TBP, TOP1, EPC1, MLL5, BRPF1, GATA6, WIBG, SMARCD1, OGT, TBPL1, MYST4, SATB2, RREB1, YY1, PRKAB2, PTBP1, MED14, ARID1A, HNF4G, WEE1, JUNB, SFRS2, TNS3, NAV2, SMARCA5, TFAP2D, SNRPC, SMARCA2, EP400, RAD23B, LMNB1, ELL, TFEB, SOX9, SRF, MED12L, DAZAP1, TAL1, SMARCB1, HOXA10, UBE2D1, DNMT3B, NOVA1, SFRS11, NKRF, DNMT3A, ZMYM2, MAFB, TAF5, SUB1, SMAD7, RYBP, TEAD3, DDX5, FOXP1, KCTD10, HDAC4…	666	1450	12782	1.49567	0.00415793	0.000595051	0.0124947
GOTERM_CC_FAT	GO:0044451~nucleoplasm part	54	5.4	1.29721e-05	MORF4L1, E2F3, E2F5, E2F7, EZH2, TBP, FOS, EPC1, BRPF1, MLL5, GATA6, OGT, TBPL1, MYST4, SATB2, RREB1, YY1, MED14, RBBP7, GTF2B, SFRS2, GTF2H1, ZMIZ1, NCOA6, TFAP2D, SNRPC, PSME4, CLOCK, EP400, ING3, ELL, CREM, TFEB, WBP11, IVNS1ABP, POLR2B, MED12L, TAL1, HAND2, HOXA10, ZMYM2, TAF5, MAFB, SUB1, SMAD7, TEAD3, SIRT1, ATXN1, HDAC4, SON, PBX3, KLF4, NCOR2, RERE	666	555	12782	1.86735	0.00616865	0.00077317	0.0185551
GOTERM_CC_FAT	GO:0031974~membrane-enclosed lumen	136	13.6	1.90368e-05	MORF4L1, PDGFB, TGFB3, TBP, EPC1, TOP1, APP, MLL5, BRPF1, DNAJB11, GATA6, WIBG, SMARCD1, OGT, MYST4, TBPL1, SATB2, RREB1, YY1, PRKAB2, PTBP1, MED14, ARID1A, HNF4G, WEE1, JUNB, TIMM8B, SFRS2, TNS3, NAV2, VEGFA, SMARCA5, TFAP2D, SNRPC, SMARCA2, EP400, RAD23B, LMNB1, GLUD2, ELL, GLUD1, TFEB, SOX9, SRF, MED12L, DAZAP1, TAL1, KDELC1, SMARCB1, HOXA10, HSPE1, UBE2D1, DNMT3B, SFRS11, NOVA1, FN1, NKRF, DN…	666	1856	12782	1.40632	0.00903953	0.00100845	0.0272288
GOTERM_CC_FAT	GO:0043233~organelle lumen	133	13.3	2.86019e-05	MORF4L1, PDGFB, TGFB3, TBP, EPC1, TOP1, APP, MLL5, BRPF1, DNAJB11, GATA6, WIBG, SMARCD1, OGT, MYST4, TBPL1, SATB2, RREB1, YY1, PRKAB2, PTBP1, MED14, ARID1A, HNF4G, WEE1, JUNB, SFRS2, TNS3, NAV2, VEGFA, SMARCA5, TFAP2D, SNRPC, SMARCA2, EP400, RAD23B, LMNB1, GLUD2, ELL, GLUD1, TFEB, SOX9, SRF, MED12L, DAZAP1, TAL1, KDELC1, SMARCB1, HOXA10, HSPE1, UBE2D1, DNMT3B, SFRS11, NOVA1, FN1, NKRF, DNMT3A, ZM…	666	1820	12782	1.40251	0.0135506	0.0013634	0.0409073
Cluster 2
Category	Term	Count	%	PValue	Genes	List Total	Pop Hits	Pop Total	Fold Enrichment	Bonferroni	Benjamini	FDR
GOTERM_CC_FAT	GO:0005654~nucleoplasm	82	8.34181	5.17735e-07	CCNT2, MORF4L1, KIF23, E2F2, HNF1B, E2F3, ARID4A, E2F5, E2F7, NR6A1, ARNT2, CBFA2T3, CCNE2, GTF2E1, FOS, CCNE1, GATA6, WIBG, RTF1, RNF34, KPNB1, TBPL1, MYST3, SATB2, CTBP2, RBL2, FMR1, CDK9, RB1, RBBP7, MBD2, MCM3, MCM4, MBD1, WEE1, SFRS2, CCND1, HIPK1, SMARCA5, TFAP2D, KPNA2, LRPPRC, CLOCK, KPNA1, RAD23B, HMGB2, ELL, HOXA11, AHCTF1, WBP11, IVNS1ABP, MED12L, MORC3, HAND2, EIF3E, HOXA10, POLQ, BRD…	675	882	12782	1.76052	0.000252105	0.000252105	0.000742795
GOTERM_CC_FAT	GO:0044451~nucleoplasm part	56	5.69685	4.30812e-06	MORF4L1, E2F2, HNF1B, E2F3, ARID4A, E2F5, E2F7, ARNT2, NR6A1, FOS, GTF2E1, GATA6, RNF34, TBPL1, MYST3, SATB2, CTBP2, RBL2, CDK9, RB1, MBD2, RBBP7, MBD1, SFRS2, HIPK1, TFAP2D, CLOCK, ELL, HOXA11, WBP11, IVNS1ABP, MED12L, MORC3, HAND2, EIF3E, HOXA10, BRD1, ZMYM2, TBX2, TAF5, SMAD7, CREB1, SMAD6, TEAD1, YTHDC1, CASC3, SIRT1, ATXN1, SON, PKNOX1, RNF2, PHF15, JAZF1, PBX3, KLF4, NCOR2	675	555	12782	1.91069	0.00209586	0.00104848	0.00618071
GOTERM_CC_FAT	GO:0005667~transcription factor complex	29	2.95015	5.50574e-06	E2F2, HNF1B, E2F3, E2F5, E2F7, HOXA11, NR6A1, ARNT2, IVNS1ABP, GTF2E1, FOS, HAND2, GATA6, HOXA10, TBPL1, SATB2, RBL2, TBX2, SMAD7, TAF5, CREB1, SMAD6, TEAD1, RB1, PKNOX1, TFAP2D, PBX3, KLF4, CLOCK	675	210	12782	2.61501	0.00267771	0.000893369	0.00789884
GOTERM_CC_FAT	GO:0012505~endomembrane system	71	7.22279	7.73634e-06	COPA, NRBP1, HMGCR, LEMD3, NBEA, SGMS1, CBFA2T3, SSR1, ST6GALNAC3, APP, SRPR, PIGB, NECAP1, NUP35, SEC24C, LBR, KPNB1, NUP133, SPTLC1, SPTLC2, IPO8, PI4KB, MAN2A2, SENP2, MAN2A1, NPC1, KIF1B, BNIP2, LRP12, ARCN1, SEMA4C, RAB14, AKAP6, KDSR, KPNA4, KPNA3, DOLPP1, STEAP2, EDA, COPG, KPNA2, EIF5A2, LRPPRC, KPNA1, DERL2, AFTPH, DERL1, CAMK2G, AHCTF1, FKBP1A, ARFGEF2, EDEM1, SLC32A1, TRAM2, MIA3, TMED…	675	782	12782	1.71928	0.00376052	0.00094146	0.0110988
GOTERM_CC_FAT	GO:0031981~nuclear lumen	112	11.3937	2.64587e-05	MORF4L1, ARNT2, APOBEC3F, GTF2E1, GATA6, WIBG, RNF34, TBPL1, MYST3, SATB2, RBL2, FMR1, ARID1B, WEE1, SFRS2, LRP12, SMARCA5, TFAP2D, LRPPRC, RAD23B, HMGB2, ELL, HOXA11, AHCTF1, MED12L, EIF3E, HOXA10, POLQ, NOVA1, SFRS11, ZMYM2, CSTF2, PHACTR3, TAF5, SMAD7, SMAD6, YTHDC1, TEAD1, CASC3, DDX5, FOXP1, CDKN1C, DNAJB9, CDKN2AIP, RNF2, JAZF1, NCOR2, KLF4, KIF23, CCNT2, COPS2, E2F2, E2F3, HNF1B, ARID4A, E…	675	1450	12782	1.46267	0.0128029	0.00257379	0.0379537
Cluster 3
Category	Term	Count	%	PValue	Genes	List Total	Pop Hits	Pop Total	Fold Enrichment	Bonferroni	Benjamini	FDR
GOTERM_CC_FAT	GO:0042734~presynaptic membrane	10	1.16279	4.36244e-06	KCNMA1, SYT1, SLC1A2, SNCAIP, GRIN2B, GRIK2, NRXN1, ERC2, RIMS1, GRM1	599	29	12782	7.35824	0.00191763	0.00191763	0.00616892
Cluster 4
Category	Term	Count	%	PValue	Genes	List Total	Pop Hits	Pop Total	Fold Enrichment	Bonferroni	Benjamini	FDR
GOTERM_CC_FAT	GO:0043005~neuron projection	40	4.34783	2.8399e-07	MYO5A, CALCR, NRP2, SLC6A1, CALD1, GABBR2, KCNJ2, KLHL1, IGF1R, SLC1A2, ANK3, AQP11, ATXN10, DNER, CHRNA4, SEMA3A, GAD1, SNAP25, NEFM, ACTB, MYO6, OPA1, PTPRF, DLGAP2, OTX2, GRIA3, DPYSL3, ATP1A2, CDK5, CAPRIN1, MAPK1, SEMA6A, EPHA7, TSC1, CHRM1, BACE1, MAPK8IP3, RELN, ERC2, MAP3K12	604	342	12782	2.47512	0.000126368	0.000126368	0.000402252
GOTERM_CC_FAT	GO:0044451~nucleoplasm part	50	5.43478	1.64808e-05	MEF2C, XPO1, HNF1B, E2F7, CNOT7, TAF7L, INTS9, EPC1, PSKH1, MYST4, TBPL1, SATB2, RBBP5, CTBP2, MYO6, CCNL1, LEF1, MED14, MED13, NPAS4, PPP1CC, SFRS2, EP300, HIPK1, TFAP2D, ING5, ELL, NFYA, PRDM16, IVNS1ABP, ATF1, MED12L, NUDT21, HOXA10, GTF3C3, ACTB, CREB1, MAML1, YWHAB, TEAD1, CASC3, DACH1, MED13L, SIRT1, APPL2, HDAC4, SON, RNF2, THRAP3, JAZF1	604	555	12782	1.90651	0.0073072	0.0036603	0.0233414
GOTERM_CC_FAT	GO:0005654~nucleoplasm	70	7.6087	1.95896e-05	MEF2C, XPO1, HNF1B, E2F7, FOXO1, CTCF, CNOT7, RNGTT, TAF7L, INTS9, TOP1, EPC1, PSKH1, SMARCD1, KPNB1, TBPL1, MYST4, RBBP5, SATB2, MYO6, CTBP2, PTBP1, CCNL1, LEF1, MED14, MED13, NPAS4, PPP1CC, SFRS2, MAPK1, EP300, HIPK1, ORC5L, TFAP2D, NGFR, ING5, RAD23B, MCL1, ELL, NFYA, IVNS1ABP, PRDM16, ATF1, MED12L, NUDT21, HOXA10, GTF3C3, ACTB, NUP153, MAML1, PHB, CREB1, RYBP, YWHAB, TEAD1, DACH1, CASC3, MED1…	604	882	12782	1.67954	0.00867956	0.0029016	0.0277437
GOTERM_CC_FAT	GO:0031252~cell leading edge	20	2.17391	2.52598e-05	MYO5A, SH3RF1, MYO6, TRPM7, TLN2, WASF1, ARFIP2, NEDD9, CDK6, SCYL3, CDH2, CDK5, RAPH1, MTMR14, SLC1A2, EZR, TSC1, MAPK8IP3, RASA1, CDC42BPB	604	138	12782	3.06699	0.0111778	0.00280625	0.0357729
Cluster 5
Category	Term	Count	%	PValue	Genes	List Total	Pop Hits	Pop Total	Fold Enrichment	Bonferroni	Benjamini	FDR
GOTERM_CC_FAT	GO:0044431~Golgi apparatus part	36	3.84205	1.80091e-06	TGOLN2, GALNT2, CAV1, CNIH, C16ORF70, GJA1, NBEA, ST8SIA3, CLTC, POMGNT1, GBF1, GORASP2, SEC24C, SNAP25, VCPIP1, B4GALT1, STX6, SEC23A, SCAMP3, DNM1L, MAN1A2, B3GALT1, NSFL1C, CORO7, TRIM23, CHST1, MAN2A2, ATXN2, RAB30, AP2A1, RAB14, CHSY1, WASL, CPD, TRAPPC3, GGA3	643	294	12782	2.43413	0.000885654	0.000885654	0.00258747
GOTERM_CC_FAT	GO:0005794~Golgi apparatus	75	8.00427	4.9575e-06	TGOLN2, STK33, IER3IP1, FGF7, C16ORF70, GJA1, NBEA, CLTC, KCNIP3, ARHGAP21, CUL3, POMGNT1, GBF1, GALNTL4, GNG2, SEC24C, CLINT1, VCPIP1, STX6, SEC23A, ARL2, SCAMP3, MAN1A2, GOLT1B, PTPRR, CORO7, PI4KB, CHPT1, ARHGEF11, CHST1, MAN2A2, KIF1C, NCOA3, CHST9, NAB1, RAB14, PDE4DIP, CHSY1, MAPRE1, CPD, WASL, RAB10, TRAPPC3, GALNT2, ARFGAP2, CAV1, GALNT7, CNIH, ST8SIA3, ABCA1, ATP6V1B2, NUFIP2, GORASP2, F…	643	872	12782	1.70975	0.00243613	0.00121881	0.00712258
GOTERM_CC_FAT	GO:0048471~perinuclear region of cytoplasm	33	3.52188	2.0745e-05	SLC2A12, GALNT2, STK33, CAV1, CDK5R1, NRBP1, CSF1, UBQLN1, PAFAH1B1, SEC24C, TRIP10, CLINT1, SNAP25, MOBKL3, STX6, DYNC1I1, SEC23A, MAP2K1, MOBP, KIF5B, KIF5A, YWHAB, PTPRR, PI4KB, CASC3, ATXN2, BNIP2, RAB14, RAB5A, CYFIP1, MAP7, LRPPRC, ABCC5	643	288	12782	2.27777	0.0101547	0.00339643	0.0298018
GOTERM_CC_FAT	GO:0005768~endosome	35	3.73533	2.10767e-05	CHMP4B, VPS37A, MMD, GJA1, ZFYVE20, ACE, TRIM3, NISCH, ZFYVE9, VPS4B, VPS11, RAPGEF1, SNAP25, EHD4, STX6, SNX27, HTR4, PI4KB, CD164, ABCG4, TMEM55B, TMEM55A, ADRB2, RAB11FIP2, SLC26A7, RAB34, RAB14, RAB5A, CLIP1, FKBP15, SIAH1, ARL8B, LRP2, CLCN6, GGA3	643	315	12782	2.20874	0.0103163	0.0025891	0.0302782
Cluster 6
Category	Term	Count	%	PValue	Genes	List Total	Pop Hits	Pop Total	Fold Enrichment	Bonferroni	Benjamini	FDR
GOTERM_CC_FAT	GO:0005794~Golgi apparatus	104	8.45528	1.02484e-09	TGOLN2, SLC9A8, STK33, C16ORF70, PDE3B, SGMS1, IL17RD, RAB1A, HOOK3, CUL3, ACBD3, APP, ST3GAL5, AKR7A2, GNG2, FNDC3A, MTUS1, RAB21, SCAMP2, GOLT1B, PTPRR, VTI1B, BICD2, TNKS2, RND3, ATP2C1, RAB14, CPD, RAB10, NGF, CAV2, FGD1, GCNT4, CLCN3, CAV1, AFTPH, MYEF2, NAPB, ATP6V1B2, ABCA1, GORASP2, KIAA1012, B3GNT1, FGD5, B4GALT5, HIP1, MGAT4A, LAPTM4A, MAP2K1, NDFIP1, NDFIP2, ARFIP1, FURIN, RAB33B, NMT2…	829	872	12782	1.83891	5.24718e-07	5.24718e-07	1.48073e-06
GOTERM_CC_FAT	GO:0005768~endosome	47	3.82114	1.62017e-07	ALS2, CLCN3, STARD3NL, RAB5B, TSG101, CHMP4B, SNX17, VPS37A, GJA1, ZFYVE20, VPS33A, ZFYVE9, RNF128, VPS4B, SLC30A4, RHOB, RAB11A, INSR, RAB21, ARC, SCAMP2, NDFIP2, ATP1A2, CD164, ABCG4, TMEM55B, TMEM55A, ANKRD27, RAB11FIP4, ADRB2, RAB11FIP2, SLC26A7, IGF2R, PTP4A1, RAB22A, RAB14, RAB5A, CLIP1, SIAH1, LRP2, CTNS, CRK, VPS26A, ANKFY1, RAB11FIP1, GGA3, NGF	829	315	12782	2.30055	8.29491e-05	4.14754e-05	0.000234088
GOTERM_CC_FAT	GO:0044451~nucleoplasm part	67	5.44715	1.00051e-06	E2F1, MEF2C, MORF4L1, STK38, ARID4A, E2F5, E2F8, EZH2, INTS2, CNOT7, FOS, BRPF1, SIN3A, TRIM8, GATA6, MED26, INTS6, FOXF2, ALX4, TBPL1, PITX2, ALX1, RBL2, RREB1, CCNL1, MED14, RB1, TOPORS, RBBP7, PPARGC1A, PPARGC1B, ELL2, GTF2H1, SFRS2, SUZ12, HIF1A, HIPK1, C19ORF2, TFAP2D, SNRPC, CLOCK, ING3, SOX2, WBP11, IVNS1ABP, COIL, MED12L, TAL1, NPAS2, HOXA10, HOXA9, CHD4, BRD1, TAF4, TBX2, TAF5, SMAD7, CR…	829	555	12782	1.86134	0.000512129	0.000170739	0.00144557
GOTERM_CC_FAT	GO:0005581~collagen	13	1.05691	1.04953e-06	COL4A3, COL4A2, COL4A1, LUM, COL3A1, COL15A1, COL5A2, COL4A5, COL19A1, COL1A2, COL12A1, COL1A1, COL24A1	829	35	12782	5.7269	0.000537213	0.00013433	0.00151639
GOTERM_CC_FAT	GO:0005654~nucleoplasm	93	7.56098	2.66102e-06	KIF23, E2F1, CCNT2, MEF2C, MORF4L1, STK38, ARID4A, E2F5, RBM15B, EZH2, E2F8, FOXO1, INTS2, CNOT7, CCNE2, FOS, TOP1, BRPF1, SIN3A, TRIM8, GATA6, WIBG, MED26, FOXF2, INTS6, ALX4, TBPL1, PITX2, ALX1, RBL2, RREB1, PRKAB2, FMR1, CCNL1, MED14, RB1, TOPORS, RBBP7, MCM3, MCM4, PPARGC1A, PPARGC1B, WEE1, ELL2, GTF2H1, SFRS2, SUZ12, MAPK1, CCND1, HIF1A, HIPK1, C19ORF2, TFAP2D, SNRPC, KPNA2, SMARCA2, LRPPRC,…	829	882	12782	1.62577	0.00136151	0.000272451	0.00384468
GOTERM_CC_FAT	GO:0044431~Golgi apparatus part	41	3.33333	6.25325e-06	TGOLN2, CAV2, COPA, GALNT2, AFTPH, CAV1, C16ORF70, BET1, GJA1, NBEA, SGMS1, CLTC, HOOK3, ST6GALNAC3, ST3GAL5, GORASP2, KIAA1012, B3GNT1, RAB11A, PCSK6, SEC24C, GOLGA4, RAB21, VCPIP1, SCAMP2, ARFIP1, FURIN, CHST1, MAN2A2, ATXN2, RAB30, COG7, ATP2C1, AP2A1, IGF2R, RAB14, CPD, MBTPS1, SMPD3, GGA3, NGF	829	294	12782	2.15021	0.00319655	0.00053347	0.00903458

## Sheet: GO Molecular Function
Cluster 1
Category	Term	Count	%	PValue	Genes	List Total	Pop Hits	Pop Total	Fold Enrichment	Bonferroni	Benjamini	FDR
GOTERM_MF_FAT	GO:0030528~transcription regulator activity	162	16.2	4.84862e-14	TBP, MXI1, RFXAP, HOXD10, EPC1, BRPF1, HOXC8, MLL5, GATA6, GATA3, SMARCD1, EED, ZNF396, RARB, MYST4, TBPL1, SATB2, RREB1, YY1, ARID1A, MED14, HNF4G, CSDA, JUNB, FOXN4, SFRS2, ZNF236, PRDM4, HOXD4, SMARCA5, MNT, TGIF1, NFE2L1, TFAP2D, TGIF2, TFAP2C, SMARCA1, SMARCA2, CAMTA1, TSHZ3, TFAP4, ELL, TFE3, SOX5, TFEB, MYBL2, SOX9, SRF, MEIS1, MED12L, TAL1, HOXA1, HOXA3, TFEC, TEF, HOXA10, DNMT3B, LHX9, C…	778	1512	12983	1.78796	4.26947e-11	4.26947e-11	7.54063e-11
GOTERM_MF_FAT	GO:0003700~transcription factor activity	109	10.9	1.55518e-10	TBP, RFXAP, HOXD10, HOXC8, GATA6, GATA3, ZNF396, RARB, SATB2, YY1, HNF4G, CSDA, JUNB, FOXN4, ZNF236, HOXD4, MNT, TGIF1, NFE2L1, TFAP2D, TGIF2, TFAP2C, TSHZ3, TFAP4, TFE3, SOX5, TFEB, MYBL2, SOX9, SRF, MEIS1, HOXA1, TAL1, HOXA3, TFEC, HOXA10, TEF, LHX9, CREBL2, ZNF423, PLAG1, ESRRA, MAFB, TAF5, SMAD7, KLF11, EN1, TEAD3, FOXP1, USF2, HOXB4, TULP4, ZFHX4, ZNF217, ETS1, DMTF1, TRPS1, RERE, KLF4, HLF,…	778	975	12983	1.86559	1.36856e-07	6.8428e-08	2.41709e-07
GOTERM_MF_FAT	GO:0043565~sequence-specific DNA binding	74	7.4	6.54256e-09	HLF, ELF1, BACH2, ELF2, ELF5, MITF, NFKB1, CTCF, ZEB2, PAX3, HOXD10, FOS, HOXC8, GATA6, GATA3, RARB, NR2F2, SATB2, FOXJ2, OTX1, OTX2, HNF4G, NCL, JUNB, PURA, FOXN4, HOXC11, BPTF, HOXD4, TGIF1, NFE2L1, TGIF2, TSHZ3, TFAP4, CREM, TFE3, TFEB, SOX9, SRF, MEIS1, C5ORF41, HOXA1, TAL1, HOXA3, HAND2, CENPB, HOXA10, TEF, LHX9, DNMT3B, CREBL2, ESRRA, TBX3, MAFB, TAF5, SMAD7, EN1, ISL1, FOXP1, USF2, PKNOX2,…	778	607	12983	2.03441	5.75744e-06	1.91915e-06	1.01686e-05
GOTERM_MF_FAT	GO:0008134~transcription factor binding	63	6.3	8.02267e-08	COPS2, HMGN3, E2F5, TBP, CTCF, MXI1, CBFA2T2, RFXAP, RAB1A, KCNIP3, CCNE1, MLL5, GATA6, GATA3, SMARCD1, MKL2, NR2F2, MYST4, TBPL1, YY1, PIM1, MED14, CSDA, JUNB, PURA, SFRS2, BPTF, NCOA6, MNT, TGIF1, NFE2L1, CARM1, LCOR, SMARCA2, YWHAZ, TFAP4, ENPP2, CREM, SRF, TRIB1, GNPTAB, HAND2, TFEC, BCL2, BCL11A, DNMT3B, AEBP2, SUB1, MAFB, RNF19A, NLK, RYBP, DDX5, SIRT1, USF2, HDAC4, ETS1, DR1, SMARCC1, NEUR…	778	513	12983	2.04936	7.0597e-05	1.76497e-05	0.00012469
GOTERM_MF_FAT	GO:0003702~RNA polymerase II transcription factor activity	38	3.8	1.5113e-07	TFAP4, MITF, TBP, PAX3, SOX9, SRF, MEIS1, HOXD10, MED12L, FOS, HOXA1, GATA6, NFAT5, TEF, NR2F2, TBPL1, TBX3, RFX4, SOX12, MED14, TEAD3, CSDA, ISL1, GTF2B, JUNB, FOXP1, USF2, GTF2H1, PURA, NOTCH2, HOXC11, PRDM4, ETS1, SMARCA5, NEUROD1, LCOR, NR5A2, KLF4	778	244	12983	2.5989	0.000132986	2.65985e-05	0.000234889
GOTERM_MF_FAT	GO:0005201~extracellular matrix structural constituent	20	2	5.66116e-07	COL4A4, COL4A3, COL4A2, COL4A1, FBN1, COL3A1, COL15A1, COL2A1, COL5A3, COL5A2, COL4A5, COL9A1, COL19A1, COL1A2, COL12A1, FBN2, LAMC1, COL24A1, COL11A1, FN1	778	86	12983	3.88085	0.000498058	8.30269e-05	0.000879864
GOTERM_MF_FAT	GO:0016564~transcription repressor activity	43	4.3	8.92916e-07	COPS2, ELF1, ELF2, E2F7, EZH2, NFKB1, CTCF, PAX3, MXI1, CBFA2T2, KCNIP3, EPC1, HOXC8, TFEC, BCL11A, EED, NR2F2, DNMT3B, MYST4, ZNF423, NKRF, AEBP2, TBX3, JARID2, YY1, RYBP, RUNX1T1, CSDA, RBBP7, SIRT1, JUNB, FOXP1, SFRS2, ATXN1, HDAC4, HOXB4, DR1, TRPS1, MNT, TGIF1, ID4, NCOR2, KLF4	778	316	12983	2.27079	0.000785457	0.000112246	0.00138778
GOTERM_MF_FAT	GO:0003682~chromatin binding	25	2.5	9.10325e-06	MORF4L1, HMGN3, EZH1, EZH2, MITF, ARID4B, CTCF, PAX3, HOXD10, TOP1, CHD9, GATA6, CENPB, NFATC3, DNMT3A, SATB2, RFX4, ISL1, KLHDC3, ATRX, SMARCC1, NCOA6, SMARCA5, TGIF1, SMARCA1	778	150	12983	2.78128	0.0079789	0.00100086	0.0141475
GOTERM_MF_FAT	GO:0003677~DNA binding	186	18.6	1.32494e-05	HMGN3, ZNF827, RBM6, TBP, MXI1, RFXAP, HOXD10, TOP1, BRPF1, APP, HOXC8, GATA6, GATA3, ZNF396, RARB, MYST4, TBPL1, ESCO1, SATB2, RREB1, YY1, ARID1A, HNF4G, CSDA, HNRNPU, JUNB, FOXN4, ZNF236, PRDM4, HOXD4, SMARCA5, MNT, TGIF1, NFE2L1, TFAP2D, TGIF2, TFAP2C, SMARCA1, SMARCA2, EP400, RAD23B, TSHZ3, ZFAND3, TFAP4, TFE3, SOX5, TFEB, SOX9, MYBL2, SRF, MEIS1, TAL1, HOXA1, HOXA3, TFEC, TEF, HOXA10, DNMT3B…	778	2331	12983	1.33158	0.0115918	0.00129467	0.0205905
GOTERM_MF_FAT	GO:0016563~transcription activator activity	47	4.7	2.76112e-05	ELF1, E2F3, ELF2, TFAP4, CREM, MITF, CTCF, PAX3, SOX9, RFXAP, CCNE1, EPC1, BRPF1, MLL5, GATA6, HAND2, TFEC, BCL2, SMARCD1, MKL2, RARB, MYST4, TBPL1, ZNF423, FOXJ2, SUB1, RREB1, YY1, ARID1A, MED14, TEAD3, HNF4G, JUNB, USF2, HDAC4, YWHAH, SMARCC1, NCOA6, SMARCA5, MNT, NEUROD1, TFAP2D, IKBKB, CARM1, NR5A2, SMARCA2, KLF4	778	410	12983	1.91298	0.0240053	0.00242687	0.0429051
Cluster 2
Category	Term	Count	%	PValue	Genes	List Total	Pop Hits	Pop Total	Fold Enrichment	Bonferroni	Benjamini	FDR
GOTERM_MF_FAT	GO:0030528~transcription regulator activity	143	14.5473	1.30082e-09	LMO1, ARNT2, ZIC1, GTF2E1, SIN3B, HOXC8, GATA6, CREB3L2, EED, RARB, TBPL1, MYST3, PHOX2B, SATB2, SIX2, ARID1B, SFRS2, MTF1, PRDM4, PRDM5, FOXG1, SMARCA5, TGIF1, NFE2L1, TFAP2D, TGIF2, MYNN, CAMTA1, HMGB2, TFAP4, ELL, TFCP2L1, HOXA11, SOX5, SOX4, ATF2, MED12L, HOXA1, TCERG1, HOXA10, TEF, LHX8, ZNF423, PLAG1, KLF6, ESRRA, SMAD7, TAF5, SMAD6, TEAD1, ATAD2, EN1, EN2, KLF15, DDX5, UBP1, FOXP1, CDKN1C,…	750	1512	12983	1.63719	1.14212e-06	1.14212e-06	2.02116e-06
GOTERM_MF_FAT	GO:0003700~transcription factor activity	97	9.86775	1.07536e-07	LMO1, ARNT2, ZIC1, HOXC8, GATA6, CREB3L2, RARB, PHOX2B, SATB2, SIX2, MTF1, FOXG1, TGIF1, TGIF2, TFAP2D, NFE2L1, MYNN, HMGB2, TFAP4, HOXA11, TFCP2L1, SOX5, SOX4, ATF2, HOXA1, TEF, HOXA10, LHX8, ZNF423, PLAG1, KLF6, ESRRA, TAF5, SMAD7, SMAD6, ATAD2, TEAD1, EN1, EN2, KLF15, UBP1, FOXP1, TULP4, RNF4, DMTF1, HOXB5, KLF2, KLF4, KLF3, E2F2, HLF, E2F3, HNF1B, BACH2, ARID4A, E2F5, E2F7, NR6A1, ZEB2, PAX3,…	750	975	12983	1.72219	9.44119e-05	4.7207e-05	0.000167084
GOTERM_MF_FAT	GO:0016564~transcription repressor activity	40	4.06918	5.58079e-06	COPS2, HMGB2, ARID4A, TFCP2L1, E2F7, PAWR, PAX3, SIN3B, HOXC8, BCL11A, EED, ZNF423, SIM2, ZNF281, CTBP2, TBX2, JARID2, RUNX1T1, RB1, MBD2, RBBP7, SIRT1, MBD1, UBP1, FOXP1, SFRS2, CDKN1C, ATXN1, NCOA2, DR1, RNF2, PRDM5, MAP3K10, JAZF1, TGIF1, ID4, HIVEP1, KLF4, NCOR2, TOB1	750	316	12983	2.19122	0.00488796	0.00163198	0.00867086
GOTERM_MF_FAT	GO:0019904~protein domain specific binding	41	4.17091	7.09823e-06	GRIK2, CRIPT, PAWR, DAZAP2, ATP2B2, KRAS, HAND2, BCL2, ARHGAP1, QKI, AATF, CNTNAP1, ETV6, RAPGEF1, KPNB1, INSR, CASP2, INPP5A, ADAM9, GHR, ESRRA, IRS2, ADAM10, DLGAP2, NLK, GRIA3, MBD2, SIRT1, TACC2, CARD11, YWHAG, SON, YWHAH, GRIA2, TOM1L1, GRM7, SH3KBP1, SH3BGRL2, TGFBR3, CRK, CALM1	750	331	12983	2.14422	0.00621289	0.00155685	0.0110284
Cluster 3
Category	Term	Count	%	PValue	Genes	List Total	Pop Hits	Pop Total	Fold Enrichment	Bonferroni	Benjamini	FDR
GOTERM_MF_FAT	GO:0003828~alpha-N-acetylneuraminate alpha-2,8-sialyltransferase activity	5	0.581395	2.69146e-05	ST8SIA4, ST8SIA5, ST8SIA1, ST8SIA3, ST8SIA2	634	5	12983	20.4779	0.0210384	0.0210384	0.0412378
Cluster 4
Category	Term	Count	%	PValue	Genes	List Total	Pop Hits	Pop Total	Fold Enrichment	Bonferroni	Benjamini	FDR
GOTERM_MF_FAT	GO:0030528~transcription regulator activity	140	15.2174	2.11958e-10	MEF2C, HIRA, HOXD13, FOXO1, CNOT7, MXI1, NFXL1, RFXAP, CITED4, ZXDA, CBFB, TAF7L, CITED2, EPC1, GATA2, FLI1, OLIG3, GATA3, SMARCD1, PATZ1, RARB, MYST4, TBPL1, PHOX2B, SATB2, EMX2, MED14, MED13, TBR1, FOXN3, SFRS2, FOXN4, HHEX, EP300, C1ORF83, MTF1, NFE2L1, TFAP2D, PRDM1, NFE2L2, SMARCA1, CAMTA1, HOXA13, ELL, ONECUT2, SOX4, MYT1, SOX9, MEIS1, ATF1, MED12L, MEIS2, TCERG1, HOXA4, HOXA5, HOXA10, VEZF…	711	1512	12983	1.69076	1.78256e-07	1.78256e-07	3.27492e-07
GOTERM_MF_FAT	GO:0003700~transcription factor activity	94	10.2174	6.18936e-08	MEF2C, SOLH, HNF1B, BACH2, ELF2, E2F7, PRRX1, HIRA, PAX5, FOXO1, HOXD13, CTCF, ZEB2, CNOT7, NFXL1, RFXAP, CBFB, ZXDA, CITED2, GATA2, FLI1, GATA3, HEY2, NR2F6, POU4F2, RARB, BATF3, PHOX2B, SATB2, SOX11, DMRT3, EMX2, OTX2, RUNX1T1, LEF1, DMRT2, FOSB, TBR1, FOXN3, PURA, FOXN4, HHEX, EP300, HOXC11, MTF1, GTF2I, NFE2L1, TFAP2D, KCNH8, PRDM1, NFE2L2, LCOR, HOXA13, ONECUT2, SOX4, NFYA, MYT1, SOX9, C5ORF…	711	975	12983	1.76047	5.20512e-05	2.60259e-05	9.56306e-05
GOTERM_MF_FAT	GO:0004721~phosphoprotein phosphatase activity	26	2.82609	3.30667e-06	CDC14A, SSH2, DUSP10, PPP3R1, PTEN, RNGTT, DAPP1, PPP2CA, DUSP16, PPP3CA, MTMR4, PTPRD, PTPN9, PTPRF, PTPRZ1, PPP1CC, PTPRO, CTDSPL2, EYA4, MTMR14, EYA1, PPM1E, DUSP1, PPM1L, PPP1R15B, DUSP6	711	165	12983	2.87736	0.00277705	0.000926543	0.00510896
GOTERM_MF_FAT	GO:0016791~phosphatase activity	32	3.47826	1.53273e-05	CDC14A, PFKFB3, SGPP1, SSH2, DUSP10, PPP3R1, PTEN, RNGTT, DAPP1, PPP2CA, DUSP16, PPP3CA, MTMR4, PTPRD, PTPN9, PTPRF, PTPRZ1, PPP1CC, LPIN2, PTPRO, LPIN1, CTDSPL2, SACM1L, EYA4, EYA1, MTMR14, PPM1E, DUSP1, SBF2, PPM1L, PPP1R15B, DUSP6	711	249	12983	2.34669	0.0128077	0.00321741	0.0236794
Cluster 5
Category	Term	Count	%	PValue	Genes	List Total	Pop Hits	Pop Total	Fold Enrichment	Bonferroni	Benjamini	FDR
GOTERM_MF_FAT	GO:0030528~transcription regulator activity	126	13.4472	3.04068e-06	MMS19, HIRA, HOXD1, CNOT7, NR2E1, CBFB, BRPF1, HOXC8, SMARCD2, MED26, FOXF2, RARB, TBPL1, ZNF449, SATB2, EMX2, ZHX3, HMG20A, PPARGC1A, ZNF3, ELL2, SFRS2, MED19, MTF1, PRDM4, MLLT10, EDF1, NFE2L1, TFAP2D, TGIF2, ST18, TFAP2C, CAMTA1, TSHZ1, TFAP4, TFCP2L1, SOX5, SOX4, SOX7, ELK3, MYT1, ARNT, MED12L, TCERG1, HOXA3, HOXA5, HOXA10, LHX6, PLAGL2, ZNF423, PLAG1, IKZF4, TAF4, ESRRA, IKZF3, SMAD7, TAF5, …	726	1512	12983	1.49024	0.00250238	0.00250238	0.00468547
Cluster 6
Category	Term	Count	%	PValue	Genes	List Total	Pop Hits	Pop Total	Fold Enrichment	Bonferroni	Benjamini	FDR
GOTERM_MF_FAT	GO:0030528~transcription regulator activity	170	13.8211	2.84162e-09	MEF2C, CNOT8, FOXO1, HOXD1, CNOT7, NFXL1, CBFB, SIN3B, BRPF1, HOXC8, SIN3A, SMARCD2, GATA6, MED26, GATA3, FOXF2, RARB, TBPL1, ZNF449, PITX2, SATB1, RREB1, EMX2, ARID1A, MED14, PPARGC1A, PPARGC1B, ELL2, SFRS2, HIF1A, MTF1, FOXG1, TGIF1, VGLL2, TFAP2D, TGIF2, ST18, NFE2L2, SMARCA1, SMARCA2, CAMTA1, TSHZ3, TFAP4, SOX2, SOX5, MYEF2, SOX4, ELK3, MYT1, MEIS1, MED12L, TAL1, MEIS2, LHX2, HOXA10, HOXA9, L…	945	1512	12983	1.54469	2.75637e-06	2.75637e-06	4.47225e-06
GOTERM_MF_FAT	GO:0003700~transcription factor activity	120	9.7561	7.323e-09	MEF2C, CNOT8, FOXO1, HOXD1, NFXL1, CNOT7, CBFB, HOXC8, GATA6, GATA3, FOXF2, RARB, ZNF449, PITX2, SATB1, EMX2, HIF1A, MTF1, FOXG1, TGIF1, TFAP2D, TGIF2, ST18, NFE2L2, TSHZ3, TFAP4, SOX2, SOX5, MYEF2, SOX4, ELK3, MYT1, MEIS1, TAL1, MEIS2, LHX2, HOXA10, HOXA9, LHX6, LHX8, NKX2-2, CREBL2, PLAGL2, PLAG1, IKZF4, TAF4, KLF9, KLF12, TAF5, SMAD7, SMAD6, KLF11, FOXA1, NR4A2, NEUROG1, ATAD2, NR4A3, GAS7, FO…	945	975	12983	1.69091	7.10329e-06	3.55165e-06	1.15252e-05
GOTERM_MF_FAT	GO:0043565~sequence-specific DNA binding	81	6.58537	1.12764e-07	BACH1, MEF2C, HLF, PPARA, BACH2, ELF2, MITF, PRRX1, FOXO1, ZEB2, HOXD1, PAX3, FOS, HOXC8, HSF2, ZNF148, GATA6, GATA3, FOXF2, RARB, NR2F2, ALX4, PITX2, ALX1, SATB1, FOXJ2, EMX2, ADNP, FOSB, HMGA2, PURA, HOXC11, HIF1A, BPTF, FOXG1, TGIF1, TGIF2, NFE2L2, TSHZ3, TFAP4, SOX2, NR3C2, MYEF2, ELK3, MEIS1, C5ORF41, TAL1, MEIS2, HAND1, LHX2, HOXA10, HOXA9, ETV1, LHX6, LHX8, NKX2-2, CREBL2, TBX3, TBX2, MSH2…	945	607	12983	1.83333	0.000109375	3.64598e-05	0.000177473
GOTERM_MF_FAT	GO:0019899~enzyme binding	72	5.85366	1.88558e-07	ALS2, GRIK2, PDE3B, SHOC2, NBEA, CUL3, ACVR1B, CUL2, RANBP9, LONP2, RANBP2, INSR, ADAM9, GHR, MAGI2, SOCS1, PRKAB2, PTPRR, RB1, TOPORS, IPO8, UBE2B, IRS1, MAPK1, CCND1, ADRB2, MYRIP, HIF1A, CCND2, BTG1, SBF2, IGF2R, F3, AKAP1, KPNA2, MAP3K13, CAV2, FGD1, CAV1, C10ORF46, CDH2, ABCA1, SNX3, PEX5L, CDH5, TRIB1, TAL1, PPP1R16B, DMD, PKD2, PAFAH1B1, FGD5, AXIN2, RASA1, ZBTB7A, WDTC1, MAP2K1, SMAD7, TG…	945	523	12983	1.89136	0.000182885	4.57243e-05	0.000296759
GOTERM_MF_FAT	GO:0004672~protein kinase activity	78	6.34146	8.66705e-07	STK33, NRBP1, STK38, FASTK, STK35, LATS2, ACVR1C, ACVR1B, MAP3K5, MAP3K4, MAP3K9, MAP3K8, CLK4, STK39, TLK1, MASTL, INSR, AKT3, SGK1, PAN3, LIMK1, TRPM7, MINK1, WNK3, PBK, IRS1, WEE1, MARK1, DAPK1, GTF2H1, MAP4K3, MAPK1, ACVR2A, MAP4K4, CCND1, HIPK1, MAPK6, IGF2R, NEK8, PDGFRA, TESK2, MAPK9, RELN, MAP3K14, MAP3K13, LRRK1, CAV2, ERBB4, ERBB3, STK17B, BMPR2, MKNK1, KIT, EPHB3, TRIB2, TRIB1, STK40, …	945	606	12983	1.76834	0.000840351	0.000168127	0.00136404
GOTERM_MF_FAT	GO:0008134~transcription factor binding	67	5.44715	3.51121e-06	E2F1, E2F5, TSG101, PRRX1, RAB1A, CBFB, DIP2A, SIN3B, SIN3A, SMARCD2, GATA6, HSF2, MED26, GATA3, MKL2, NR2F2, TBPL1, ALX1, PITX2, ZFX, MED14, RB1, FOSB, PPARGC1A, PPARGC1B, PURA, SFRS2, HIF1A, MTF1, NCOA3, RAB18, BPTF, BTG1, C19ORF2, TGIF1, VGLL2, ZFPM2, CARM1, LCOR, SMARCA2, TFAP4, ZBTB9, MYEF2, ELK3, TRIB1, MEIS2, HAND1, GNPTAB, BCL11A, BCL3, TRIP11, CHD4, AEBP2, TAF4, KLF12, NLK, CREB1, ICMT, …	945	513	12983	1.79432	0.00340009	0.000567486	0.00552593
GOTERM_MF_FAT	GO:0003702~RNA polymerase II transcription factor activity	39	3.17073	6.19513e-06	MEF2C, PPARA, TFAP4, MITF, MYEF2, PAX3, MEIS1, CBFB, MED12L, FOS, MEIS2, GATA6, ZNF148, MED26, NR2F2, TBPL1, TAF4, TBX3, RFX4, KLF13, CREB1, MYF5, MED14, TBX1, PPARGC1A, PPARGC1B, FOXP1, ELL2, GTF2H1, PURA, PKNOX1, HIF1A, HOXC11, ETS1, RFX1, NEUROD1, ZFPM2, LCOR, NR5A2	945	244	12983	2.19593	0.00599127	0.000858102	0.00974968
GOTERM_MF_FAT	GO:0032553~ribonucleotide binding	181	14.7154	8.69451e-06	STK33, DYNC1LI2, ADCY1, NRBP1, STK38, RP2, STK35, GNA12, ITPKB, CCT2, ACSS3, RAB1A, ATP2B1, ATP2B2, TOP1, MAP3K5, MAP3K4, MAP3K9, CLK4, MAP3K8, RALB, VPS4B, PIK3CA, RAPGEF4, STK39, TLK1, EIF2B2, INSR, RAB21, PAN3, KIF5C, WNK3, RBKS, WEE1, NME7, MARK1, MAP4K3, MAP4K4, RND3, MAPK1, RAB18, MAPK6, RFK, ATP2C1, PDE5A, NEK8, RAB14, PDGFRA, MAPK9, TESK2, RAB10, SMARCA1, SMARCA2, LRRK1, ADSS, CLCN3, ERBB…	945	1836	12983	1.35441	0.00839824	0.00105366	0.0136829
GOTERM_MF_FAT	GO:0032555~purine ribonucleotide binding	181	14.7154	8.69451e-06	STK33, DYNC1LI2, ADCY1, NRBP1, STK38, RP2, STK35, GNA12, ITPKB, CCT2, ACSS3, RAB1A, ATP2B1, ATP2B2, TOP1, MAP3K5, MAP3K4, MAP3K9, CLK4, MAP3K8, RALB, VPS4B, PIK3CA, RAPGEF4, STK39, TLK1, EIF2B2, INSR, RAB21, PAN3, KIF5C, WNK3, RBKS, WEE1, NME7, MARK1, MAP4K3, MAP4K4, RND3, MAPK1, RAB18, MAPK6, RFK, ATP2C1, PDE5A, NEK8, RAB14, PDGFRA, MAPK9, TESK2, RAB10, SMARCA1, SMARCA2, LRRK1, ADSS, CLCN3, ERBB…	945	1836	12983	1.35441	0.00839824	0.00105366	0.0136829
GOTERM_MF_FAT	GO:0032559~adenyl ribonucleotide binding	152	12.3577	1.19512e-05	STK33, DYNC1LI2, ADCY1, NRBP1, STK38, RP2, STK35, ITPKB, CCT2, ACSS3, RAB1A, ATP2B1, ATP2B2, TOP1, MAP3K5, MAP3K4, MAP3K9, CLK4, MAP3K8, VPS4B, PIK3CA, RAPGEF4, STK39, TLK1, EIF2B2, INSR, PAN3, KIF5C, WNK3, RBKS, WEE1, NME7, MARK1, MAP4K3, MAP4K4, MAPK1, RAB18, MAPK6, RFK, ATP2C1, NEK8, PDGFRA, MAPK9, TESK2, SMARCA1, SMARCA2, LRRK1, CLCN3, ERBB4, GLUD2, PFKFB3, ERBB3, GLUD1, STK17B, BMPR2, ABCA1,…	945	1497	12983	1.39497	0.0115258	0.00128726	0.0188076
GOTERM_MF_FAT	GO:0003705~RNA polymerase II transcription factor activity, enhancer binding	13	1.05691	1.26649e-05	TFAP4, CREB1, MITF, MYF5, MYEF2, PAX3, FOXP1, PURA, HIF1A, PKNOX1, GATA6, RFX1, NR5A2	945	39	12983	4.57954	0.0122099	0.00122775	0.0199307
GOTERM_MF_FAT	GO:0005524~ATP binding	150	12.1951	1.39352e-05	STK33, DYNC1LI2, ADCY1, NRBP1, STK38, RP2, STK35, ITPKB, CCT2, ACSS3, RAB1A, ATP2B1, ATP2B2, TOP1, MAP3K5, MAP3K4, MAP3K9, CLK4, MAP3K8, VPS4B, PIK3CA, STK39, TLK1, EIF2B2, INSR, PAN3, KIF5C, WNK3, RBKS, WEE1, NME7, MARK1, MAP4K3, MAP4K4, MAPK1, RAB18, MAPK6, RFK, ATP2C1, NEK8, PDGFRA, MAPK9, TESK2, SMARCA1, SMARCA2, LRRK1, CLCN3, ERBB4, PFKFB3, ERBB3, GLUD1, STK17B, BMPR2, ABCA1, CDC34, EPHB3, N…	945	1477	12983	1.39526	0.0134263	0.00122808	0.0219295
GOTERM_MF_FAT	GO:0016563~transcription activator activity	54	4.39024	2.84488e-05	E2F1, PPARA, ELF2, TSG101, MITF, PRRX1, FOXO1, PAX3, CNOT7, CBFB, BRPF1, SMARCD2, GATA6, HSF2, ZNF148, MED26, FOXF2, MKL2, RARB, TBPL1, FOXJ2, RREB1, ZFX, ARID1A, MED14, RB1, PPARGC1A, PPARGC1B, NCOA3, CD80, MTF1, VGLL2, TFAP2D, NFE2L2, CARM1, SMARCA2, TFAP4, ZBTB9, MYEF2, HAND1, HOXA9, TRIP11, TAF4, NR4A2, TBX1, ICMT, NR4A3, AFF1, STAT3, HDAC4, YWHAH, NEUROD1, NR5A2, NFIB	945	410	12983	1.80948	0.0272185	0.002297	0.0447644
GOTERM_MF_FAT	GO:0000166~nucleotide binding	211	17.1545	2.98666e-05	ADCY1, DYNC1LI2, RP2, LEMD3, CCT2, RAB1A, ATP2B1, ATP2B2, MAP3K5, CRY2, MAP3K4, RAVER2, MAP3K9, MAP3K8, CLK4, VPS4B, PIK3CA, RAPGEF4, TLK1, EIF2B2, RAB21, PAN3, KIF5C, WNK3, NAV3, PPARGC1A, PPARGC1B, SFRS3, NME7, MARK1, SFRS2, RND3, MAPK1, RAB18, MAPK6, ATP2C1, NEK8, PDGFRA, RAB14, MAPK9, RAB10, ADSS, CLCN3, ERBB4, PFKFB3, ERBB3, STK17B, MYEF2, IGF2BP2, IGF2BP3, CDC34, NAGK, ATP12A, EPHB3, IDH2, …	945	2245	12983	1.29125	0.0285554	0.00222606	0.0469948
